# Supplementary material for: Post-transcriptional control of a stemness signature by RNA-binding protein MEX3A regulates murine adult neurogenesis
Source: Nat Commun. 2023 Jan 23;14:373. doi: 10.1038/s41467-023-36054-6 (PMC9871011; doi:10.1038/s41467-023-36054-6)
Supplement: Supplementary file 3 — Supplementary Data 1 [file 41467_2023_36054_MOESM3_ESM.xlsx]

## Sheet: RIP common C-NC
ENSG ID	Gene symbol	log2FC	FDR	Biotype	MRE_FIMO
ENSMUSG00000079685	Ulbp1	2.4568	6.91e-08	coding	MRE
ENSMUSG00000030019	Fbxl14	2.84657	9.5e-07	coding	MRE
ENSMUSG00000022665	Ccdc80	2.4443	1.15e-06	coding
ENSMUSG00000008601	Rab25	2.69154	2.77e-06	coding
ENSMUSG00000112332	4930466K18Rik	2.82643	1.06e-05	non-coding
ENSMUSG00000110631	Gm42047	2.2842	1.71e-05	non-coding
ENSMUSG00000028128	F3	2.1253	4.97e-05	coding
ENSMUSG00000029648	Flt1	1.98318	5.37e-05	coding	MRE
ENSMUSG00000025492	Ifitm3	1.81888	0.000210888	coding
ENSMUSG00000074480	Mex3a	1.87255	0.000381374	coding	MRE
ENSMUSG00000027765	P2ry1	2.11753	0.000566995	coding	MRE
ENSMUSG00000054604	Cggbp1	2.0257	0.000628391	coding	MRE
ENSMUSG00000036957	Lrfn3	2.03054	0.00113148	coding
ENSMUSG00000097461	Gm26735	1.95493	0.00124947	non-coding
ENSMUSG00000022565	Plec	1.36174	0.00130595	coding	MRE
ENSMUSG00000024378	Stard4	1.46013	0.00130595	coding	MRE
ENSMUSG00000103975	Gm37676	1.83939	0.00131769	non-coding
ENSMUSG00000076431	Sox4	1.93587	0.00142119	coding	MRE
ENSMUSG00000049295	Zfp219	1.96876	0.00144443	coding
ENSMUSG00000046818	Ddit4l	1.87636	0.00146489	coding	MRE
ENSMUSG00000048022	Tmem229a	1.72868	0.00180215	coding	MRE
ENSMUSG00000066324	Impad1	1.89408	0.00180215	coding	MRE
ENSMUSG00000099964	Gm29514	1.61228	0.0019775	non-coding
ENSMUSG00000000567	Sox9	1.91882	0.00219306	coding	MRE
ENSMUSG00000034158	Lrrc58	1.70011	0.00227446	coding	MRE
ENSMUSG00000053113	Socs3	2.04237	0.00227446	coding
ENSMUSG00000000957	Mmp14	1.4372	0.00229386	coding
ENSMUSG00000037573	Tob1	1.89469	0.00230592	coding
ENSMUSG00000074918	Inafm2	1.8265	0.0023481	coding	MRE
ENSMUSG00000048376	F2r	1.51714	0.0023912	coding	MRE
ENSMUSG00000027684	Mecom	1.75944	0.00240527	coding
ENSMUSG00000048371	Pdp2	1.82683	0.00263182	coding	MRE
ENSMUSG00000063632	Sox11	1.73076	0.00276392	coding	MRE
ENSMUSG00000075470	Deaf1	1.76181	0.00283249	coding	MRE
ENSMUSG00000031072	Oraov1	1.60044	0.00343909	coding
ENSMUSG00000020205	Phlda1	1.77193	0.00351715	coding
ENSMUSG00000094483	Purb	1.68128	0.00363765	coding	MRE
ENSMUSG00000075700	Selenot	1.68576	0.00404901	coding
ENSMUSG00000027162	Lin7c	1.72633	0.00405247	coding	MRE
ENSMUSG00000026576	Atp1b1	1.51351	0.00423423	coding	MRE
ENSMUSG00000047910	Pcdhb16	1.29433	0.00423423	coding	MRE
ENSMUSG00000017009	Sdc4	1.54504	0.00423423	coding
ENSMUSG00000040128	Pnrc1	1.23371	0.00457944	coding	MRE
ENSMUSG00000034910	Pygo1	1.40413	0.00503872	coding	MRE
ENSMUSG00000034353	Ramp1	1.85013	0.00520747	coding	MRE
ENSMUSG00000063687	Pcdhb5	1.78898	0.00520747	coding
ENSMUSG00000083405	Gm15725	1.63788	0.00520747	non-coding
ENSMUSG00000045657	Pcdhb10	1.75664	0.00533714	coding
ENSMUSG00000036790	Slitrk2	1.76405	0.00535848	coding	MRE
ENSMUSG00000035011	Zbtb7a	1.67351	0.00606782	coding
ENSMUSG00000083679	Gm12892	1.95002	0.00606782	non-coding
ENSMUSG00000028211	Trp53inp1	1.5245	0.00648218	coding	MRE
ENSMUSG00000018846	Pank3	1.55771	0.0066689	coding	MRE
ENSMUSG00000070923	Klhl9	1.55564	0.0068994	coding	MRE
ENSMUSG00000035456	Prdm8	1.87423	0.00710234	coding	MRE
ENSMUSG00000033350	Chst2	1.32713	0.00731872	coding	MRE
ENSMUSG00000020326	Ccng1	1.44195	0.00741785	coding	MRE
ENSMUSG00000026227	2810459M11Rik	1.25875	0.00770804	coding	MRE
ENSMUSG00000000058	Cav2	1.63881	0.00878089	coding
ENSMUSG00000105339	Gm42457	1.57897	0.00956096	non-coding
ENSMUSG00000042271	Nxt2	1.76436	0.00962434	coding	MRE
ENSMUSG00000057134	Ado	1.6342	0.00962434	coding	MRE
ENSMUSG00000052572	Dlg2	1.3593	0.0101002	coding	MRE
ENSMUSG00000020052	Ascl1	1.75288	0.0101002	coding
ENSMUSG00000075256	Cerkl	1.46165	0.0101002	coding
ENSMUSG00000069662	Marcks	1.53444	0.0101247	coding	MRE
ENSMUSG00000109156	Gm45194	1.31918	0.0102854	coding
ENSMUSG00000000686	Abhd15	1.37463	0.0104891	coding	MRE
ENSMUSG00000055026	Gabrg3	1.61176	0.0105796	coding	MRE
ENSMUSG00000048696	Mex3d	1.66539	0.0105796	coding
ENSMUSG00000058135	Gstm1	1.20245	0.0105796	coding
ENSMUSG00000015134	Aldh1a3	1.49894	0.010647	coding	MRE
ENSMUSG00000024521	Pmaip1	1.8061	0.010647	coding	MRE
ENSMUSG00000052957	Gas1	1.66908	0.010647	coding	MRE
ENSMUSG00000070348	Ccnd1	1.33316	0.010647	coding	MRE
ENSMUSG00000097357	Gm16793	1.48254	0.01104	non-coding
ENSMUSG00000095280	Gm21738	1.89823	0.0113542	non-coding
ENSMUSG00000059878	Zfp422	1.55884	0.0113637	coding	MRE
ENSMUSG00000034394	Lif	1.64356	0.0115605	coding	MRE
ENSMUSG00000056073	Grik2	1.19221	0.0115605	coding	MRE
ENSMUSG00000026436	Elk4	1.43485	0.011761	coding	MRE
ENSMUSG00000028132	Tmem56	1.14151	0.011761	coding	MRE
ENSMUSG00000037071	Scd1	1.46532	0.011761	coding	MRE
ENSMUSG00000048379	Socs4	1.46332	0.011761	coding	MRE
ENSMUSG00000059149	Mfsd4a	1.43865	0.011761	coding	MRE
ENSMUSG00000030790	Adm	1.57369	0.011761	coding
ENSMUSG00000044211	Gm7887	1.66753	0.011761	non-coding
ENSMUSG00000097224	Gm26716	1.2099	0.011761	non-coding
ENSMUSG00000110246	C130073E24Rik	1.60356	0.011761	non-coding
ENSMUSG00000070527	Mkrn3	1.79138	0.0120728	coding
ENSMUSG00000032186	Tmod2	0.991612	0.012346	coding	MRE
ENSMUSG00000050288	Fzd2	1.80271	0.0128213	coding	MRE
ENSMUSG00000026473	Glul	1.44376	0.0130894	coding	MRE
ENSMUSG00000098543	Gm27533	1.51506	0.0132249	non-coding
ENSMUSG00000020607	Fam84a	1.30812	0.0132815	coding	MRE
ENSMUSG00000092545	Gm20319	1.05494	0.0137074	non-coding
ENSMUSG00000000787	Ddx3x	1.42935	0.0137823	coding
ENSMUSG00000045817	Zfp36l2	1.49719	0.0145261	coding	MRE
ENSMUSG00000057706	Mex3b	1.54663	0.0149445	coding
ENSMUSG00000003031	Cdkn1b	1.42533	0.0150421	coding	MRE
ENSMUSG00000021025	Nfkbia	1.92001	0.0150658	coding
ENSMUSG00000087006	Gm13889	1.53482	0.0153405	coding	MRE
ENSMUSG00000018398	Sept8	0.831947	0.015752	coding	MRE
ENSMUSG00000052419	2610001J05Rik	1.53415	0.016057	coding	MRE
ENSMUSG00000097440	Gm6277	1.58954	0.0161562	non-coding
ENSMUSG00000078307	AI593442	1.61201	0.0165072	coding	MRE
ENSMUSG00000096947	Gm26723	1.30535	0.0165072	non-coding
ENSMUSG00000102869	2900097C17Rik	1.53555	0.016696	non-coding
ENSMUSG00000023905	Tnfrsf12a	1.10586	0.0175554	coding	MRE
ENSMUSG00000035847	Ids	1.33095	0.0175554	coding	MRE
ENSMUSG00000106082	4930404A12Rik	1.54676	0.0175554	non-coding
ENSMUSG00000097816	Gm26811	1.18727	0.0182525	non-coding
ENSMUSG00000043881	Kbtbd7	1.6601	0.018266	coding
ENSMUSG00000063659	Zbtb18	1.4424	0.0184102	coding	MRE
ENSMUSG00000027854	Sike1	1.11391	0.0184939	coding	MRE
ENSMUSG00000037905	Bri3bp	1.36318	0.0185603	coding	MRE
ENSMUSG00000022451	Twf1	1.28484	0.0187478	coding	MRE
ENSMUSG00000026434	Nucks1	1.34245	0.0187478	coding	MRE
ENSMUSG00000062944	9130023H24Rik	1.60522	0.0201547	coding	MRE
ENSMUSG00000043760	Pkhd1	1.63545	0.020166	coding
ENSMUSG00000030530	Furin	1.10362	0.0205902	coding
ENSMUSG00000018199	Trove2	1.31808	0.0206149	coding	MRE
ENSMUSG00000037434	Slc30a1	1.62344	0.0207655	coding	MRE
ENSMUSG00000034488	Edil3	1.22086	0.020836	coding	MRE
ENSMUSG00000107379	Gm43126	1.32457	0.0219175	non-coding
ENSMUSG00000036894	Rap2b	1.2957	0.0219222	coding	MRE
ENSMUSG00000063063	Ctnna2	1.27781	0.0221775	coding	MRE
ENSMUSG00000040848	Sft2d2	1.30095	0.0221894	coding	MRE
ENSMUSG00000003032	Klf4	1.67748	0.0227357	coding	MRE
ENSMUSG00000046785	Epm2aip1	1.29318	0.0229006	coding	MRE
ENSMUSG00000041329	Atp1b2	1.31059	0.0232487	coding	MRE
ENSMUSG00000001435	Col18a1	1.61114	0.0235124	coding
ENSMUSG00000071180	Smim15	1.41887	0.023561	coding	MRE
ENSMUSG00000040613	Apobec1	0.900985	0.0243023	coding	MRE
ENSMUSG00000043061	Tmem18	1.34551	0.0244712	coding	MRE
ENSMUSG00000030753	Thap12	1.21186	0.0253652	coding	MRE
ENSMUSG00000031387	Renbp	1.49988	0.0253652	coding
ENSMUSG00000000346	Dazap2	1.13491	0.0254879	coding
ENSMUSG00000026158	Ogfrl1	1.53751	0.0255255	coding	MRE
ENSMUSG00000027009	Itga4	0.956714	0.025894	coding	MRE
ENSMUSG00000063253	Scoc	1.41412	0.0261428	coding
ENSMUSG00000032932	Hspa13	1.38134	0.0263964	coding
ENSMUSG00000005802	Slc30a4	1.0082	0.0264201	coding	MRE
ENSMUSG00000021986	Amer2	1.31958	0.0264368	coding	MRE
ENSMUSG00000075012	Fjx1	1.3235	0.0264736	coding
ENSMUSG00000026112	Coa5	1.26279	0.0272006	coding	MRE
ENSMUSG00000020427	Igfbp3	1.27352	0.0272006	coding
ENSMUSG00000056537	Rlim	1.22947	0.0275116	coding	MRE
ENSMUSG00000086949	Gm13066	1.5551	0.0275116	non-coding
ENSMUSG00000099803	Gm28863	1.26717	0.0275116	non-coding
ENSMUSG00000040612	Ildr2	0.921045	0.0275671	coding	MRE
ENSMUSG00000023913	Pla2g7	0.851273	0.0276334	coding
ENSMUSG00000074637	Sox2	1.11117	0.0290161	coding	MRE
ENSMUSG00000059883	Irak4	1.22059	0.0303133	coding	MRE
ENSMUSG00000023961	Enpp4	1.47254	0.0304702	coding
ENSMUSG00000020423	Btg2	1.32735	0.0310777	coding	MRE
ENSMUSG00000024411	Aqp4	1.573	0.0316741	coding	MRE
ENSMUSG00000056579	Tug1	1.21677	0.032051	non-coding
ENSMUSG00000029840	Mtpn	1.02186	0.0328158	coding	MRE
ENSMUSG00000033960	Jcad	0.998951	0.0328158	coding
ENSMUSG00000100113	Gm28592	1.45712	0.0328158	non-coding
ENSMUSG00000002985	Apoe	0.877652	0.0330643	coding
ENSMUSG00000045767	B230219D22Rik	1.15383	0.0333917	coding	MRE
ENSMUSG00000013921	Clip3	0.843804	0.0339539	coding	MRE
ENSMUSG00000033737	Fndc3c1	1.33384	0.0339539	coding
ENSMUSG00000026667	Uhmk1	1.13863	0.0341806	coding	MRE
ENSMUSG00000029571	Tmem106b	1.07395	0.0342034	coding	MRE
ENSMUSG00000043496	Tril	1.38904	0.0342034	coding	MRE
ENSMUSG00000032328	Tmem30a	1.15091	0.034301	coding	MRE
ENSMUSG00000037035	Inhbb	1.68549	0.034301	coding	MRE
ENSMUSG00000095139	Pou3f2	1.32646	0.0349046	coding	MRE
ENSMUSG00000073131	Vma21	1.13618	0.0358222	coding	MRE
ENSMUSG00000053706	B430305J03Rik	1.3065	0.0358307	coding	MRE
ENSMUSG00000106847	Peg13	1.19361	0.0358307	non-coding
ENSMUSG00000028955	Vamp3	1.17452	0.0363579	coding	MRE
ENSMUSG00000045210	Vcpip1	1.09092	0.0363579	coding	MRE
ENSMUSG00000051855	Mest	1.07762	0.0367327	coding	MRE
ENSMUSG00000024614	Tmx3	1.19395	0.0370972	coding	MRE
ENSMUSG00000059991	Nptx2	1.35581	0.0373945	coding	MRE
ENSMUSG00000007989	Fzd3	1.01265	0.0375972	coding	MRE
ENSMUSG00000028278	Rragd	0.981407	0.0375972	coding	MRE
ENSMUSG00000034168	Irf2bpl	1.15639	0.0375972	coding	MRE
ENSMUSG00000046062	Ppp1r15b	1.3357	0.0375972	coding	MRE
ENSMUSG00000022122	Ednrb	0.863532	0.0375972	coding
ENSMUSG00000023951	Vegfa	1.31106	0.0375972	coding
ENSMUSG00000085714	Gm13008	1.07232	0.0375972	non-coding
ENSMUSG00000024043	Arhgap28	1.06251	0.0376237	coding	MRE
ENSMUSG00000019818	Cd164	1.15935	0.0378762	coding	MRE
ENSMUSG00000020864	Ankrd40	1.21754	0.0378762	coding	MRE
ENSMUSG00000030031	Kbtbd8	1.50758	0.0378762	coding	MRE
ENSMUSG00000046160	Olig1	1.18029	0.0378762	coding	MRE
ENSMUSG00000022114	Spry2	1.27186	0.03853	coding
ENSMUSG00000085264	Gm15581	1.31444	0.038681	non-coding
ENSMUSG00000093930	Hmgcs1	1.09646	0.0388383	coding	MRE
ENSMUSG00000024065	Ehd3	1.12373	0.0395927	coding
ENSMUSG00000097433	Gm26781	1.06731	0.039662	non-coding
ENSMUSG00000033184	Tmed7	1.27323	0.0399999	coding	MRE
ENSMUSG00000114433	Gm48488	1.59205	0.0399999	non-coding
ENSMUSG00000041571	Selenow	1.02462	0.0400093	coding
ENSMUSG00000006818	Sod2	1.14554	0.0400158	coding
ENSMUSG00000001175	Calm1	1.04422	0.0400604	coding
ENSMUSG00000096010	Hist4h4	1.63094	0.0401968	coding
ENSMUSG00000078620	Gm10964	1.19382	0.0406089	non-coding
ENSMUSG00000064293	Cntn4	1.33218	0.0409272	coding
ENSMUSG00000099689	Zfp383	1.49921	0.0409272	coding
ENSMUSG00000008475	Arpc5	1.07069	0.0409859	coding	MRE
ENSMUSG00000060126	Tpt1	1.02849	0.0411951	coding
ENSMUSG00000001280	Sp1	1.10209	0.0414942	coding
ENSMUSG00000030623	Prss23os	1.2106	0.0415494	non-coding
ENSMUSG00000021196	Pfkp	0.921208	0.0419622	coding	MRE
ENSMUSG00000031451	Gas6	1.0519	0.0420455	coding
ENSMUSG00000025203	Scd2	1.22128	0.0420895	coding	MRE
ENSMUSG00000030103	Bhlhe40	1.11955	0.0420895	coding	MRE
ENSMUSG00000105776	Gm43292	1.1169	0.0420895	non-coding
ENSMUSG00000020059	Sycp3	1.29987	0.0421499	coding	MRE
ENSMUSG00000070605	Zfp992	1.31677	0.0425215	coding
ENSMUSG00000025743	Sdc3	0.840806	0.0430655	coding	MRE
ENSMUSG00000024661	Fth1	1.09398	0.0440145	coding
ENSMUSG00000071604	Fam189a2	0.946324	0.0442652	coding
ENSMUSG00000085886	D030047H15Rik	1.02266	0.0448139	non-coding
ENSMUSG00000078185	Chml	1.22124	0.0455008	coding	MRE
ENSMUSG00000037253	Mex3c	1.21586	0.0462132	coding	MRE
ENSMUSG00000035131	Brinp3	1.45026	0.0471442	coding	MRE
ENSMUSG00000085289	Gm15337	1.17258	0.0471442	non-coding
ENSMUSG00000108255	Gm16499	1.4258	0.0473782	non-coding
ENSMUSG00000035960	Apex1	1.25848	0.047558	coding	MRE
ENSMUSG00000023959	Clic5	1.15652	0.0483877	coding	MRE
ENSMUSG00000054766	Set	1.09689	0.0483877	coding
ENSMUSG00000114934	Gm48342	1.10207	0.0483877	non-coding
ENSMUSG00000029641	Rasl11a	1.48816	0.0487873	coding
ENSMUSG00000061273	Mmgt1	1.34399	0.0489217	coding	MRE
ENSMUSG00000097505	Gm26540	1.26274	0.0491671	non-coding
ENSMUSG00000018042	Cyb5r3	0.997904	0.0494785	coding
ENSMUSG00000067869	Tcea1-ps1	1.30148	0.0494785	non-coding
ENSMUSG00000093467	Gm20659	1.37602	0.0494785	non-coding
ENSMUSG00000110183	Gm45411	0.954617	0.0494785	non-coding
ENSMUSG00000027907	S100a11	1.20359	0.0496283	coding
ENSMUSG00000023067	Cdkn1a	0.972378	0.049857	coding	MRE
