# Supplementary material for: Post-transcriptional control of a stemness signature by RNA-binding protein MEX3A regulates murine adult neurogenesis
Source: Nat Commun. 2023 Jan 23;14:373. doi: 10.1038/s41467-023-36054-6 (PMC9871011; doi:10.1038/s41467-023-36054-6)
Supplement: Supplementary file 4 — Supplementary Data 2 [file 41467_2023_36054_MOESM4_ESM.xlsx]

## Sheet: GO STRING RIP
#term ID	term description	observed gene count	background gene count	strength	false discovery rate	matching proteins in your network (IDs)	matching proteins in your network (labels)
GO:0042127	regulation of cell population proliferation	44	1594	0.49	5.54e-08	10090.ENSMUSP00000000058,10090.ENSMUSP00000000579,10090.ENSMUSP00000001326,10090.ENSMUSP00000003115,10090.ENSMUSP00000007012,10090.ENSMUSP00000008745,10090.ENSMUSP00000017153,10090.ENSMUSP00000020243,10090.ENSMUSP00000020692,10090.ENSMUSP00000020702,10090.ENSMUSP00000021413,10090.ENSMUSP00000022709,10090.ENSMUSP00000023829,10090.ENSMUSP00000025399,10090.ENSMUSP00000025563,10090.ENSMUSP00000026565…	Cav2,Sox9,Sp1,Cdkn1b,Sod2,Rab25,Sdc4,Ascl1,Btg2,Igfbp3,Nfkbia,Spry2,Cdkn1a,Pmaip1,Fth1,Ifitm3,S100a11,F3,Trp53inp1,Flt1,Gas6,Tob1,Jcad,F2r,Gas1,Lif,Irak4,Sox11,Deaf1,Glul,Ccnd1,Sox2,Itga4,Sox4,Col18a1,Klf4,Mecom,Apobec1,Fzd3,Vegfa,Ednrb,Apoe,Pou3f2,Adm
GO:0048518	positive regulation of biological process	92	5340	0.28	5.54e-08	10090.ENSMUSP00000000058,10090.ENSMUSP00000000356,10090.ENSMUSP00000000579,10090.ENSMUSP00000000804,10090.ENSMUSP00000001326,10090.ENSMUSP00000003115,10090.ENSMUSP00000007012,10090.ENSMUSP00000008745,10090.ENSMUSP00000014065,10090.ENSMUSP00000015278,10090.ENSMUSP00000017153,10090.ENSMUSP00000020243,10090.ENSMUSP00000020692,10090.ENSMUSP00000020702,10090.ENSMUSP00000021413,10090.ENSMUSP00000022709…	Cav2,Dazap2,Sox9,Ddx3x,Sp1,Cdkn1b,Sod2,Rab25,Clip3,Aldh1a3,Sdc4,Ascl1,Btg2,Igfbp3,Nfkbia,Spry2,Twf1,Cdkn1a,Tnfrsf12a,Pla2g7,Enpp4,Ehd3,Stard4,Pmaip1,Atp1b1,Uhmk1,P2ry1,F3,Trp53inp1,Vamp3,Tmem106b,Rasl11a,Flt1,Mtpn,Gas6,Tmem30a,Tob1,Scd1,Jcad,Rap2b,Irf2bpl,Apex1,Pygo1,Inhbb,Atp1b2,Zfp36l2,Epm2aip1,Mex3d,Socs3,F2r,Nucks1,Gas1,Socs4,Lif,Brinp3,Irak4,Arpc5,Sox11,Deaf1,Scoc,Edil3,Mex3b,Glul,Elk4,Mmp14…
GO:0048522	positive regulation of cellular process	86	4827	0.3	5.54e-08	10090.ENSMUSP00000000058,10090.ENSMUSP00000000356,10090.ENSMUSP00000000579,10090.ENSMUSP00000000804,10090.ENSMUSP00000001326,10090.ENSMUSP00000003115,10090.ENSMUSP00000007012,10090.ENSMUSP00000008745,10090.ENSMUSP00000014065,10090.ENSMUSP00000015278,10090.ENSMUSP00000017153,10090.ENSMUSP00000020243,10090.ENSMUSP00000020692,10090.ENSMUSP00000020702,10090.ENSMUSP00000021413,10090.ENSMUSP00000022709…	Cav2,Dazap2,Sox9,Ddx3x,Sp1,Cdkn1b,Sod2,Rab25,Clip3,Aldh1a3,Sdc4,Ascl1,Btg2,Igfbp3,Nfkbia,Spry2,Cdkn1a,Tnfrsf12a,Pla2g7,Stard4,Pmaip1,Atp1b1,Uhmk1,P2ry1,F3,Trp53inp1,Vamp3,Tmem106b,Rasl11a,Flt1,Mtpn,Gas6,Tmem30a,Tob1,Scd1,Jcad,Rap2b,Irf2bpl,Apex1,Pygo1,Inhbb,Atp1b2,Zfp36l2,Epm2aip1,Mex3d,Socs3,F2r,Nucks1,Gas1,Socs4,Lif,Brinp3,Irak4,Arpc5,Sox11,Deaf1,Scoc,Mex3b,Glul,Elk4,Mmp14,Fzd2,Ccnd1,Zbtb18,Ram…
GO:0050789	regulation of biological process	132	9594	0.18	8.5e-08	10090.ENSMUSP00000000058,10090.ENSMUSP00000000356,10090.ENSMUSP00000000579,10090.ENSMUSP00000000804,10090.ENSMUSP00000001326,10090.ENSMUSP00000003115,10090.ENSMUSP00000005952,10090.ENSMUSP00000007012,10090.ENSMUSP00000008745,10090.ENSMUSP00000014065,10090.ENSMUSP00000015278,10090.ENSMUSP00000017153,10090.ENSMUSP00000020243,10090.ENSMUSP00000020576,10090.ENSMUSP00000020692,10090.ENSMUSP00000020702…	Cav2,Dazap2,Sox9,Ddx3x,Sp1,Cdkn1b,Slc30a4,Sod2,Rab25,Clip3,Aldh1a3,Sdc4,Ascl1,Ccng1,Btg2,Igfbp3,Nfkbia,Amer2,Spry2,Twf1,Cdkn1a,Tnfrsf12a,Pla2g7,Clic5,Enpp4,Arhgap28,Ehd3,Stard4,Pmaip1,Tmx3,Fth1,Ifitm3,Ogfrl1,Atp1b1,Uhmk1,P2ry1,S100a11,F3,Trp53inp1,Vamp3,Tmem106b,Rasl11a,Flt1,Mtpn,Kbtbd8,Bhlhe40,Prkrir,Oraov1,Gas6,Tmem30a,Tob1,Scd1,Jcad,Rap2b,Irf2bpl,Slc30a1,Apex1,Pygo1,Inhbb,Zbtb7a,Atp1b2,Zfp36l2…
GO:0050794	regulation of cellular process	126	9045	0.19	1.76e-07	10090.ENSMUSP00000000058,10090.ENSMUSP00000000356,10090.ENSMUSP00000000579,10090.ENSMUSP00000000804,10090.ENSMUSP00000001326,10090.ENSMUSP00000003115,10090.ENSMUSP00000005952,10090.ENSMUSP00000007012,10090.ENSMUSP00000008745,10090.ENSMUSP00000014065,10090.ENSMUSP00000015278,10090.ENSMUSP00000017153,10090.ENSMUSP00000020243,10090.ENSMUSP00000020576,10090.ENSMUSP00000020692,10090.ENSMUSP00000020702…	Cav2,Dazap2,Sox9,Ddx3x,Sp1,Cdkn1b,Slc30a4,Sod2,Rab25,Clip3,Aldh1a3,Sdc4,Ascl1,Ccng1,Btg2,Igfbp3,Nfkbia,Amer2,Spry2,Twf1,Cdkn1a,Tnfrsf12a,Pla2g7,Arhgap28,Ehd3,Stard4,Pmaip1,Tmx3,Fth1,Ifitm3,Ogfrl1,Atp1b1,Uhmk1,P2ry1,S100a11,F3,Trp53inp1,Vamp3,Tmem106b,Rasl11a,Flt1,Mtpn,Kbtbd8,Bhlhe40,Prkrir,Oraov1,Gas6,Tmem30a,Tob1,Scd1,Jcad,Rap2b,Irf2bpl,Slc30a1,Apex1,Pygo1,Inhbb,Zbtb7a,Atp1b2,Zfp36l2,Epm2aip1,Pp…
GO:0048523	negative regulation of cellular process	77	4336	0.29	3.52e-07	10090.ENSMUSP00000000058,10090.ENSMUSP00000000579,10090.ENSMUSP00000000804,10090.ENSMUSP00000003115,10090.ENSMUSP00000007012,10090.ENSMUSP00000014065,10090.ENSMUSP00000017153,10090.ENSMUSP00000020243,10090.ENSMUSP00000020576,10090.ENSMUSP00000020692,10090.ENSMUSP00000020702,10090.ENSMUSP00000021413,10090.ENSMUSP00000022561,10090.ENSMUSP00000022709,10090.ENSMUSP00000023087,10090.ENSMUSP00000023829…	Cav2,Sox9,Ddx3x,Cdkn1b,Sod2,Clip3,Sdc4,Ascl1,Ccng1,Btg2,Igfbp3,Nfkbia,Amer2,Spry2,Twf1,Cdkn1a,Arhgap28,Pmaip1,Fth1,Ifitm3,Uhmk1,P2ry1,Trp53inp1,Vamp3,Flt1,Bhlhe40,Oraov1,Gas6,Tob1,Rap2b,Irf2bpl,Slc30a1,Apex1,Inhbb,Zbtb7a,Zfp36l2,Ppp1r15b,Mex3d,Ddit4l,Socs3,F2r,Gas1,Cggbp1,Socs4,Lif,Brinp3,Sox11,Aqp4,Deaf1,Elk4,Mmp14,Ccnd1,Zbtb18,Tmod2,Sox2,Set,Sox4,Grik2,Dlg2,Klf4,Mecom,Calm1,Tpt1,Apobec1,Prdm8,C…
GO:0030154	cell differentiation	66	3462	0.32	5.92e-07	10090.ENSMUSP00000000058,10090.ENSMUSP00000000579,10090.ENSMUSP00000001326,10090.ENSMUSP00000007012,10090.ENSMUSP00000008745,10090.ENSMUSP00000014065,10090.ENSMUSP00000017153,10090.ENSMUSP00000020243,10090.ENSMUSP00000020252,10090.ENSMUSP00000020692,10090.ENSMUSP00000020702,10090.ENSMUSP00000022709,10090.ENSMUSP00000023829,10090.ENSMUSP00000024698,10090.ENSMUSP00000024755,10090.ENSMUSP00000027979…	Cav2,Sox9,Sp1,Sod2,Rab25,Clip3,Sdc4,Ascl1,Sycp3,Btg2,Igfbp3,Spry2,Cdkn1a,Tnfrsf12a,Clic5,Uhmk1,P2ry1,Vamp3,Tmem106b,Flt1,Mtpn,Kbtbd8,Gas6,Tmem30a,Scd1,Lrfn3,Pygo1,Inhbb,Zbtb7a,Zfp36l2,Socs3,Olig1,Gas1,Lif,Brinp3,Sox11,Impad1,Elk4,Mmp14,Mex3c,Fzd2,Ccnd1,Zbtb18,Tmod2,Sox2,Itga4,Sox4,Col18a1,Dlg2,Klf4,Mecom,Tpt1,Ildr2,Prdm8,Cntn4,Fzd3,Vegfa,Ctnna2,Ednrb,Zfp219,Bscl2,Slitrk2,Apoe,Pou3f2,Purb,Adm
GO:0048519	negative regulation of biological process	81	4771	0.27	6.2e-07	10090.ENSMUSP00000000058,10090.ENSMUSP00000000579,10090.ENSMUSP00000000804,10090.ENSMUSP00000003115,10090.ENSMUSP00000007012,10090.ENSMUSP00000014065,10090.ENSMUSP00000017153,10090.ENSMUSP00000020243,10090.ENSMUSP00000020576,10090.ENSMUSP00000020692,10090.ENSMUSP00000020702,10090.ENSMUSP00000021413,10090.ENSMUSP00000022561,10090.ENSMUSP00000022709,10090.ENSMUSP00000023087,10090.ENSMUSP00000023829…	Cav2,Sox9,Ddx3x,Cdkn1b,Sod2,Clip3,Sdc4,Ascl1,Ccng1,Btg2,Igfbp3,Nfkbia,Amer2,Spry2,Twf1,Cdkn1a,Arhgap28,Pmaip1,Fth1,Ifitm3,Uhmk1,P2ry1,Trp53inp1,Vamp3,Flt1,Bhlhe40,Oraov1,Gas6,Tob1,Scd1,Rap2b,Irf2bpl,Slc30a1,Apex1,Inhbb,Zbtb7a,Zfp36l2,Ppp1r15b,Mex3d,Ddit4l,Socs3,F2r,Gas1,Cggbp1,Socs4,Lif,Brinp3,Sox11,Aqp4,Deaf1,Elk4,Mmp14,Ccnd1,Zbtb18,Tmod2,Sox2,Set,Sox4,Grik2,Dlg2,Klf4,Mecom,Calm1,Tpt1,Apobec1,Pr…
GO:0065007	biological regulation	134	10168	0.16	6.3e-07	10090.ENSMUSP00000000058,10090.ENSMUSP00000000356,10090.ENSMUSP00000000579,10090.ENSMUSP00000000804,10090.ENSMUSP00000001326,10090.ENSMUSP00000003115,10090.ENSMUSP00000005952,10090.ENSMUSP00000007012,10090.ENSMUSP00000008745,10090.ENSMUSP00000014065,10090.ENSMUSP00000015278,10090.ENSMUSP00000017153,10090.ENSMUSP00000020243,10090.ENSMUSP00000020576,10090.ENSMUSP00000020692,10090.ENSMUSP00000020702…	Cav2,Dazap2,Sox9,Ddx3x,Sp1,Cdkn1b,Slc30a4,Sod2,Rab25,Clip3,Aldh1a3,Sdc4,Ascl1,Ccng1,Btg2,Igfbp3,Nfkbia,Amer2,Spry2,Twf1,Cdkn1a,Tnfrsf12a,Pla2g7,Clic5,Enpp4,Arhgap28,Ehd3,Stard4,Pmaip1,Tmx3,Fth1,Ifitm3,Ogfrl1,Atp1b1,Uhmk1,Lin7c,P2ry1,S100a11,F3,Trp53inp1,Vamp3,Tmem106b,Rasl11a,Flt1,Mtpn,Kbtbd8,Bhlhe40,Prkrir,Oraov1,Gas6,Tmem30a,Tob1,Scd1,Jcad,Rap2b,Irf2bpl,Slc30a1,Apex1,Pygo1,Inhbb,Zbtb7a,Atp1b2,Z…
GO:0032502	developmental process	85	5213	0.26	1.07e-06	10090.ENSMUSP00000000058,10090.ENSMUSP00000000579,10090.ENSMUSP00000001326,10090.ENSMUSP00000003115,10090.ENSMUSP00000007012,10090.ENSMUSP00000008745,10090.ENSMUSP00000014065,10090.ENSMUSP00000015278,10090.ENSMUSP00000017153,10090.ENSMUSP00000019962,10090.ENSMUSP00000020243,10090.ENSMUSP00000020252,10090.ENSMUSP00000020576,10090.ENSMUSP00000020692,10090.ENSMUSP00000020702,10090.ENSMUSP00000021413…	Cav2,Sox9,Sp1,Cdkn1b,Sod2,Rab25,Clip3,Aldh1a3,Sdc4,Cd164,Ascl1,Sycp3,Ccng1,Btg2,Igfbp3,Nfkbia,Amer2,Spry2,Cdkn1a,Tnfrsf12a,Clic5,Uhmk1,Lin7c,P2ry1,Vamp3,Tmem106b,Flt1,Mtpn,Kbtbd8,Gas6,Tmem30a,Scd1,Lrfn3,Irf2bpl,Slc30a1,Apex1,Pygo1,Inhbb,Zbtb7a,Zfp36l2,Socs3,Olig1,Gas1,Lif,Brinp3,Arpc5,Sox11,Zfp422,Deaf1,Edil3,Impad1,Elk4,Mmp14,Mex3c,Fzd2,Ccnd1,Zbtb18,Ramp1,Tmod2,Sox2,Fjx1,Itga4,Sox4,Col18a1,Dlg2,…
GO:0031325	positive regulation of cellular metabolic process	59	3004	0.34	1.33e-06	10090.ENSMUSP00000000058,10090.ENSMUSP00000000356,10090.ENSMUSP00000000579,10090.ENSMUSP00000000804,10090.ENSMUSP00000001326,10090.ENSMUSP00000003115,10090.ENSMUSP00000007012,10090.ENSMUSP00000014065,10090.ENSMUSP00000017153,10090.ENSMUSP00000020243,10090.ENSMUSP00000020692,10090.ENSMUSP00000020702,10090.ENSMUSP00000021413,10090.ENSMUSP00000022709,10090.ENSMUSP00000023829,10090.ENSMUSP00000025236…	Cav2,Dazap2,Sox9,Ddx3x,Sp1,Cdkn1b,Sod2,Clip3,Sdc4,Ascl1,Btg2,Igfbp3,Nfkbia,Spry2,Cdkn1a,Stard4,Pmaip1,Uhmk1,P2ry1,F3,Trp53inp1,Vamp3,Rasl11a,Flt1,Gas6,Tob1,Scd1,Jcad,Rap2b,Irf2bpl,Apex1,Pygo1,Inhbb,Zfp36l2,Epm2aip1,Mex3d,F2r,Nucks1,Socs4,Lif,Sox11,Deaf1,Scoc,Elk4,Mmp14,Fzd2,Ccnd1,Zbtb18,Ramp1,Sox2,Sox4,Klf4,Mecom,Apobec1,Vegfa,Ednrb,Zfp219,Apoe,Pou3f2
GO:0008285	negative regulation of cell population proliferation	24	648	0.61	2.53e-06	10090.ENSMUSP00000000058,10090.ENSMUSP00000000579,10090.ENSMUSP00000003115,10090.ENSMUSP00000007012,10090.ENSMUSP00000017153,10090.ENSMUSP00000020692,10090.ENSMUSP00000020702,10090.ENSMUSP00000022709,10090.ENSMUSP00000023829,10090.ENSMUSP00000025399,10090.ENSMUSP00000025563,10090.ENSMUSP00000026565,10090.ENSMUSP00000029865,10090.ENSMUSP00000031653,10090.ENSMUSP00000036039,10090.ENSMUSP00000061754…	Cav2,Sox9,Cdkn1b,Sod2,Sdc4,Btg2,Igfbp3,Spry2,Cdkn1a,Pmaip1,Fth1,Ifitm3,Trp53inp1,Flt1,Tob1,F2r,Gas1,Lif,Sox11,Sox2,Sox4,Klf4,Apoe,Adm
GO:0048468	cell development	39	1579	0.44	2.98e-06	10090.ENSMUSP00000000058,10090.ENSMUSP00000000579,10090.ENSMUSP00000007012,10090.ENSMUSP00000008745,10090.ENSMUSP00000017153,10090.ENSMUSP00000020243,10090.ENSMUSP00000020252,10090.ENSMUSP00000020692,10090.ENSMUSP00000023829,10090.ENSMUSP00000024755,10090.ENSMUSP00000027979,10090.ENSMUSP00000030797,10090.ENSMUSP00000031556,10090.ENSMUSP00000032107,10090.ENSMUSP00000037616,10090.ENSMUSP00000044368…	Cav2,Sox9,Sod2,Rab25,Sdc4,Ascl1,Sycp3,Btg2,Cdkn1a,Clic5,Uhmk1,Vamp3,Tmem106b,Kbtbd8,Lrfn3,Pygo1,Inhbb,Gas1,Lif,Sox11,Impad1,Mex3c,Fzd2,Zbtb18,Tmod2,Itga4,Sox4,Col18a1,Dlg2,Prdm8,Cntn4,Fzd3,Vegfa,Ctnna2,Ednrb,Slitrk2,Apoe,Pou3f2,Adm
GO:0009893	positive regulation of metabolic process	60	3215	0.32	4.93e-06	10090.ENSMUSP00000000058,10090.ENSMUSP00000000356,10090.ENSMUSP00000000579,10090.ENSMUSP00000000804,10090.ENSMUSP00000001326,10090.ENSMUSP00000003115,10090.ENSMUSP00000007012,10090.ENSMUSP00000014065,10090.ENSMUSP00000017153,10090.ENSMUSP00000020243,10090.ENSMUSP00000020692,10090.ENSMUSP00000020702,10090.ENSMUSP00000021413,10090.ENSMUSP00000022709,10090.ENSMUSP00000023829,10090.ENSMUSP00000025236…	Cav2,Dazap2,Sox9,Ddx3x,Sp1,Cdkn1b,Sod2,Clip3,Sdc4,Ascl1,Btg2,Igfbp3,Nfkbia,Spry2,Cdkn1a,Stard4,Pmaip1,Uhmk1,P2ry1,F3,Trp53inp1,Vamp3,Rasl11a,Flt1,Mtpn,Gas6,Tob1,Scd1,Jcad,Rap2b,Irf2bpl,Apex1,Pygo1,Inhbb,Zfp36l2,Epm2aip1,Mex3d,F2r,Nucks1,Socs4,Lif,Sox11,Deaf1,Scoc,Elk4,Mmp14,Fzd2,Ccnd1,Zbtb18,Ramp1,Sox2,Sox4,Klf4,Mecom,Apobec1,Vegfa,Ednrb,Zfp219,Apoe,Pou3f2
GO:0050678	regulation of epithelial cell proliferation	17	340	0.74	5.89e-06	10090.ENSMUSP00000000058,10090.ENSMUSP00000000579,10090.ENSMUSP00000001326,10090.ENSMUSP00000003115,10090.ENSMUSP00000029771,10090.ENSMUSP00000031653,10090.ENSMUSP00000038613,10090.ENSMUSP00000064555,10090.ENSMUSP00000078070,10090.ENSMUSP00000079395,10090.ENSMUSP00000083375,10090.ENSMUSP00000091495,10090.ENSMUSP00000096755,10090.ENSMUSP00000099718,10090.ENSMUSP00000115883,10090.ENSMUSP00000126057…	Cav2,Sox9,Sp1,Cdkn1b,F3,Flt1,Jcad,Gas1,Sox11,Deaf1,Glul,Ccnd1,Sox2,Itga4,Vegfa,Ednrb,Apoe
GO:0043067	regulation of programmed cell death	37	1495	0.44	5.97e-06	10090.ENSMUSP00000000579,10090.ENSMUSP00000000804,10090.ENSMUSP00000003115,10090.ENSMUSP00000007012,10090.ENSMUSP00000014065,10090.ENSMUSP00000015278,10090.ENSMUSP00000020243,10090.ENSMUSP00000020576,10090.ENSMUSP00000020692,10090.ENSMUSP00000020702,10090.ENSMUSP00000022709,10090.ENSMUSP00000023829,10090.ENSMUSP00000024698,10090.ENSMUSP00000025399,10090.ENSMUSP00000029771,10090.ENSMUSP00000029865…	Sox9,Ddx3x,Cdkn1b,Sod2,Clip3,Aldh1a3,Ascl1,Ccng1,Btg2,Igfbp3,Spry2,Cdkn1a,Tnfrsf12a,Pmaip1,F3,Trp53inp1,Gas6,Apex1,Inhbb,Socs3,F2r,Gas1,Sox2,Itga4,Set,Sox4,Col18a1,Grik2,Klf4,Mecom,Tpt1,Fzd3,Vegfa,Ednrb,Phlda1,Apoe,Adm
GO:0051173	positive regulation of nitrogen compound metabolic process	55	2866	0.33	8.05e-06	10090.ENSMUSP00000000058,10090.ENSMUSP00000000356,10090.ENSMUSP00000000579,10090.ENSMUSP00000000804,10090.ENSMUSP00000001326,10090.ENSMUSP00000003115,10090.ENSMUSP00000007012,10090.ENSMUSP00000014065,10090.ENSMUSP00000017153,10090.ENSMUSP00000020243,10090.ENSMUSP00000020692,10090.ENSMUSP00000020702,10090.ENSMUSP00000021413,10090.ENSMUSP00000022709,10090.ENSMUSP00000023829,10090.ENSMUSP00000025399…	Cav2,Dazap2,Sox9,Ddx3x,Sp1,Cdkn1b,Sod2,Clip3,Sdc4,Ascl1,Btg2,Igfbp3,Nfkbia,Spry2,Cdkn1a,Pmaip1,Uhmk1,P2ry1,F3,Trp53inp1,Rasl11a,Flt1,Mtpn,Gas6,Tob1,Jcad,Rap2b,Irf2bpl,Apex1,Pygo1,Inhbb,Zfp36l2,Mex3d,F2r,Nucks1,Socs4,Lif,Sox11,Deaf1,Elk4,Mmp14,Fzd2,Ccnd1,Zbtb18,Ramp1,Sox2,Sox4,Klf4,Mecom,Apobec1,Vegfa,Ednrb,Zfp219,Apoe,Pou3f2
GO:0009888	tissue development	38	1599	0.42	9.48e-06	10090.ENSMUSP00000000058,10090.ENSMUSP00000000579,10090.ENSMUSP00000008745,10090.ENSMUSP00000015278,10090.ENSMUSP00000017153,10090.ENSMUSP00000020243,10090.ENSMUSP00000020692,10090.ENSMUSP00000022561,10090.ENSMUSP00000022709,10090.ENSMUSP00000023829,10090.ENSMUSP00000024755,10090.ENSMUSP00000028583,10090.ENSMUSP00000031653,10090.ENSMUSP00000031866,10090.ENSMUSP00000032107,10090.ENSMUSP00000047333…	Cav2,Sox9,Rab25,Aldh1a3,Sdc4,Ascl1,Btg2,Amer2,Spry2,Cdkn1a,Clic5,Lin7c,Flt1,Mtpn,Kbtbd8,Zbtb7a,Socs3,Gas1,Lif,Sox11,Deaf1,Impad1,Mmp14,Mex3c,Fzd2,Ccnd1,Zbtb18,Sox2,Itga4,Sox4,Col18a1,Klf4,Mecom,Fzd3,Vegfa,Ednrb,Pou3f2,Adm
GO:0032879	regulation of localization	51	2579	0.34	1.06e-05	10090.ENSMUSP00000000058,10090.ENSMUSP00000000579,10090.ENSMUSP00000001326,10090.ENSMUSP00000003115,10090.ENSMUSP00000005952,10090.ENSMUSP00000007012,10090.ENSMUSP00000008745,10090.ENSMUSP00000014065,10090.ENSMUSP00000017153,10090.ENSMUSP00000020702,10090.ENSMUSP00000021413,10090.ENSMUSP00000022709,10090.ENSMUSP00000023829,10090.ENSMUSP00000024706,10090.ENSMUSP00000024755,10090.ENSMUSP00000024860…	Cav2,Sox9,Sp1,Cdkn1b,Slc30a4,Sod2,Rab25,Clip3,Sdc4,Igfbp3,Nfkbia,Spry2,Cdkn1a,Pla2g7,Clic5,Ehd3,Pmaip1,Atp1b1,Uhmk1,P2ry1,F3,Trp53inp1,Vamp3,Flt1,Gas6,Tmem30a,Jcad,Rap2b,Slc30a1,Apex1,Inhbb,Atp1b2,F2r,Gas1,Sdc3,Lif,Sox11,Mex3b,Glul,Mmp14,Itga4,Sox4,Col18a1,Klf4,Selt,Calm1,Furin,Vegfa,Ednrb,Mest,Apoe
GO:0042981	regulation of apoptotic process	36	1476	0.43	1.07e-05	10090.ENSMUSP00000000579,10090.ENSMUSP00000000804,10090.ENSMUSP00000003115,10090.ENSMUSP00000007012,10090.ENSMUSP00000014065,10090.ENSMUSP00000015278,10090.ENSMUSP00000020243,10090.ENSMUSP00000020576,10090.ENSMUSP00000020692,10090.ENSMUSP00000020702,10090.ENSMUSP00000022709,10090.ENSMUSP00000023829,10090.ENSMUSP00000024698,10090.ENSMUSP00000025399,10090.ENSMUSP00000029771,10090.ENSMUSP00000029865…	Sox9,Ddx3x,Cdkn1b,Sod2,Clip3,Aldh1a3,Ascl1,Ccng1,Btg2,Igfbp3,Spry2,Cdkn1a,Tnfrsf12a,Pmaip1,F3,Trp53inp1,Gas6,Apex1,Inhbb,Socs3,F2r,Gas1,Sox2,Itga4,Set,Sox4,Col18a1,Grik2,Klf4,Tpt1,Fzd3,Vegfa,Ednrb,Phlda1,Apoe,Adm
GO:0050896	response to stimulus	96	6616	0.21	1.07e-05	10090.ENSMUSP00000000058,10090.ENSMUSP00000000579,10090.ENSMUSP00000000804,10090.ENSMUSP00000001326,10090.ENSMUSP00000003115,10090.ENSMUSP00000004140,10090.ENSMUSP00000005952,10090.ENSMUSP00000007012,10090.ENSMUSP00000015278,10090.ENSMUSP00000017153,10090.ENSMUSP00000020243,10090.ENSMUSP00000020252,10090.ENSMUSP00000020576,10090.ENSMUSP00000020692,10090.ENSMUSP00000021413,10090.ENSMUSP00000022561…	Cav2,Sox9,Ddx3x,Sp1,Cdkn1b,Gstm1,Slc30a4,Sod2,Aldh1a3,Sdc4,Ascl1,Sycp3,Ccng1,Btg2,Nfkbia,Amer2,Spry2,Cdkn1a,Tnfrsf12a,Pla2g7,Clic5,Enpp4,Arhgap28,Pmaip1,Tmx3,Fth1,Scd2,Ifitm3,Ogfrl1,Atp1b1,P2ry1,F3,Trp53inp1,Vamp3,Rasl11a,Flt1,Mtpn,Bhlhe40,Oraov1,Gas6,Tmem30a,Scd1,Rap2b,Sepw1,Chst2,Slc30a1,Apex1,Pygo1,Inhbb,Zfp36l2,Epm2aip1,Ppp1r15b,Socs3,F2r,Nucks1,Gas1,Socs4,Lif,Gabrg3,Brinp3,Irak4,Plec,Sox11,A…
GO:0010604	positive regulation of macromolecule metabolic process	56	3004	0.32	1.21e-05	10090.ENSMUSP00000000058,10090.ENSMUSP00000000356,10090.ENSMUSP00000000579,10090.ENSMUSP00000000804,10090.ENSMUSP00000001326,10090.ENSMUSP00000003115,10090.ENSMUSP00000014065,10090.ENSMUSP00000017153,10090.ENSMUSP00000020243,10090.ENSMUSP00000020692,10090.ENSMUSP00000020702,10090.ENSMUSP00000021413,10090.ENSMUSP00000022709,10090.ENSMUSP00000023829,10090.ENSMUSP00000025399,10090.ENSMUSP00000027979…	Cav2,Dazap2,Sox9,Ddx3x,Sp1,Cdkn1b,Clip3,Sdc4,Ascl1,Btg2,Igfbp3,Nfkbia,Spry2,Cdkn1a,Pmaip1,Uhmk1,P2ry1,F3,Trp53inp1,Vamp3,Rasl11a,Flt1,Mtpn,Gas6,Tob1,Jcad,Rap2b,Irf2bpl,Apex1,Pygo1,Inhbb,Zfp36l2,Epm2aip1,Mex3d,F2r,Nucks1,Socs4,Lif,Sox11,Deaf1,Elk4,Mmp14,Fzd2,Ccnd1,Zbtb18,Ramp1,Sox2,Sox4,Klf4,Mecom,Apobec1,Vegfa,Ednrb,Zfp219,Apoe,Pou3f2
GO:0010941	regulation of cell death	38	1640	0.41	1.38e-05	10090.ENSMUSP00000000579,10090.ENSMUSP00000000804,10090.ENSMUSP00000003115,10090.ENSMUSP00000007012,10090.ENSMUSP00000014065,10090.ENSMUSP00000015278,10090.ENSMUSP00000020243,10090.ENSMUSP00000020576,10090.ENSMUSP00000020692,10090.ENSMUSP00000020702,10090.ENSMUSP00000022709,10090.ENSMUSP00000023829,10090.ENSMUSP00000024698,10090.ENSMUSP00000025399,10090.ENSMUSP00000029771,10090.ENSMUSP00000029865…	Sox9,Ddx3x,Cdkn1b,Sod2,Clip3,Aldh1a3,Ascl1,Ccng1,Btg2,Igfbp3,Spry2,Cdkn1a,Tnfrsf12a,Pmaip1,F3,Trp53inp1,Gas6,Apex1,Inhbb,Socs3,F2r,Gas1,Sox11,Sox2,Itga4,Set,Sox4,Col18a1,Grik2,Klf4,Mecom,Tpt1,Fzd3,Vegfa,Ednrb,Phlda1,Apoe,Adm
GO:0030182	neuron differentiation	28	973	0.5	1.38e-05	10090.ENSMUSP00000000579,10090.ENSMUSP00000007012,10090.ENSMUSP00000017153,10090.ENSMUSP00000020243,10090.ENSMUSP00000020692,10090.ENSMUSP00000024755,10090.ENSMUSP00000027979,10090.ENSMUSP00000031556,10090.ENSMUSP00000031866,10090.ENSMUSP00000037616,10090.ENSMUSP00000061408,10090.ENSMUSP00000064555,10090.ENSMUSP00000067066,10090.ENSMUSP00000078070,10090.ENSMUSP00000091463,10090.ENSMUSP00000091831…	Sox9,Sod2,Sdc4,Ascl1,Btg2,Clic5,Uhmk1,Tmem106b,Mtpn,Lrfn3,Olig1,Gas1,Lif,Sox11,Fzd2,Zbtb18,Sox2,Sox4,Dlg2,Prdm8,Cntn4,Fzd3,Vegfa,Ctnna2,Slitrk2,Apoe,Pou3f2,Adm
GO:0048856	anatomical structure development	77	4912	0.24	2.22e-05	10090.ENSMUSP00000000058,10090.ENSMUSP00000000579,10090.ENSMUSP00000001326,10090.ENSMUSP00000003115,10090.ENSMUSP00000007012,10090.ENSMUSP00000008745,10090.ENSMUSP00000015278,10090.ENSMUSP00000017153,10090.ENSMUSP00000019962,10090.ENSMUSP00000020243,10090.ENSMUSP00000020252,10090.ENSMUSP00000020576,10090.ENSMUSP00000020692,10090.ENSMUSP00000021413,10090.ENSMUSP00000022561,10090.ENSMUSP00000022709…	Cav2,Sox9,Sp1,Cdkn1b,Sod2,Rab25,Aldh1a3,Sdc4,Cd164,Ascl1,Sycp3,Ccng1,Btg2,Nfkbia,Amer2,Spry2,Cdkn1a,Tnfrsf12a,Clic5,Uhmk1,Lin7c,P2ry1,Vamp3,Tmem106b,Flt1,Mtpn,Kbtbd8,Gas6,Tmem30a,Scd1,Lrfn3,Slc30a1,Pygo1,Inhbb,Zbtb7a,Zfp36l2,Socs3,Olig1,Gas1,Lif,Brinp3,Arpc5,Sox11,Zfp422,Deaf1,Edil3,Impad1,Mmp14,Mex3c,Fzd2,Ccnd1,Zbtb18,Ramp1,Tmod2,Sox2,Fjx1,Itga4,Sox4,Col18a1,Dlg2,Klf4,Selt,Mecom,Ildr2,Prdm8,Cntn…
GO:0065008	regulation of biological quality	60	3420	0.29	2.49e-05	10090.ENSMUSP00000000579,10090.ENSMUSP00000001326,10090.ENSMUSP00000005952,10090.ENSMUSP00000007012,10090.ENSMUSP00000015278,10090.ENSMUSP00000020702,10090.ENSMUSP00000021413,10090.ENSMUSP00000023087,10090.ENSMUSP00000024698,10090.ENSMUSP00000024757,10090.ENSMUSP00000024860,10090.ENSMUSP00000025236,10090.ENSMUSP00000025399,10090.ENSMUSP00000025515,10090.ENSMUSP00000025563,10090.ENSMUSP00000027863…	Sox9,Sp1,Slc30a4,Sod2,Aldh1a3,Igfbp3,Nfkbia,Twf1,Tnfrsf12a,Enpp4,Ehd3,Stard4,Pmaip1,Tmx3,Fth1,Atp1b1,Lin7c,P2ry1,F3,Mtpn,Gas6,Tmem30a,Scd1,Rap2b,Slc30a1,Apex1,Inhbb,Atp1b2,Zfp36l2,Mex3d,F2r,Nucks1,Lif,Arpc5,Sox11,Aqp4,Scoc,Glul,Mex3c,Fzd2,Ccnd1,Zbtb18,Tmod2,Sox4,Grik2,Klf4,Selt,Mecom,Calm1,Ildr2,Apobec1,Furin,Vegfa,Ctnna2,Ednrb,Bscl2,Mest,Slitrk2,Apoe,Adm
GO:0048731	system development	67	4072	0.26	3.68e-05	10090.ENSMUSP00000000058,10090.ENSMUSP00000000579,10090.ENSMUSP00000001326,10090.ENSMUSP00000003115,10090.ENSMUSP00000007012,10090.ENSMUSP00000015278,10090.ENSMUSP00000017153,10090.ENSMUSP00000019962,10090.ENSMUSP00000020243,10090.ENSMUSP00000020692,10090.ENSMUSP00000021413,10090.ENSMUSP00000022709,10090.ENSMUSP00000023829,10090.ENSMUSP00000024698,10090.ENSMUSP00000024755,10090.ENSMUSP00000027979…	Cav2,Sox9,Sp1,Cdkn1b,Sod2,Aldh1a3,Sdc4,Cd164,Ascl1,Btg2,Nfkbia,Spry2,Cdkn1a,Tnfrsf12a,Clic5,Uhmk1,P2ry1,Tmem106b,Flt1,Mtpn,Kbtbd8,Gas6,Tmem30a,Scd1,Lrfn3,Pygo1,Inhbb,Zbtb7a,Zfp36l2,Socs3,Olig1,Gas1,Lif,Brinp3,Arpc5,Sox11,Zfp422,Deaf1,Impad1,Mmp14,Mex3c,Fzd2,Ccnd1,Zbtb18,Ramp1,Sox2,Fjx1,Itga4,Sox4,Col18a1,Dlg2,Klf4,Selt,Mecom,Ildr2,Prdm8,Cntn4,Fzd3,Vegfa,Ctnna2,Trove2,Ednrb,Slitrk2,Apoe,Pou3f2,Hmg…
GO:0009653	anatomical structure morphogenesis	43	2089	0.36	3.7e-05	10090.ENSMUSP00000000579,10090.ENSMUSP00000001326,10090.ENSMUSP00000008745,10090.ENSMUSP00000015278,10090.ENSMUSP00000017153,10090.ENSMUSP00000020576,10090.ENSMUSP00000022709,10090.ENSMUSP00000024698,10090.ENSMUSP00000024755,10090.ENSMUSP00000028583,10090.ENSMUSP00000030797,10090.ENSMUSP00000031556,10090.ENSMUSP00000031653,10090.ENSMUSP00000031866,10090.ENSMUSP00000032107,10090.ENSMUSP00000037616…	Sox9,Sp1,Rab25,Aldh1a3,Sdc4,Ccng1,Spry2,Tnfrsf12a,Clic5,Lin7c,Vamp3,Tmem106b,Flt1,Mtpn,Kbtbd8,Lrfn3,Socs3,Gas1,Lif,Sox11,Zfp422,Deaf1,Impad1,Mmp14,Fzd2,Ramp1,Tmod2,Sox2,Fjx1,Itga4,Sox4,Col18a1,Klf4,Mecom,Prdm8,Cntn4,Fzd3,Vegfa,Ctnna2,Zfp219,Slitrk2,Apoe,Adm
GO:0008284	positive regulation of cell population proliferation	26	913	0.5	4.05e-05	10090.ENSMUSP00000000058,10090.ENSMUSP00000000579,10090.ENSMUSP00000001326,10090.ENSMUSP00000003115,10090.ENSMUSP00000008745,10090.ENSMUSP00000020243,10090.ENSMUSP00000023829,10090.ENSMUSP00000029771,10090.ENSMUSP00000033828,10090.ENSMUSP00000038613,10090.ENSMUSP00000061754,10090.ENSMUSP00000064555,10090.ENSMUSP00000067066,10090.ENSMUSP00000074471,10090.ENSMUSP00000078070,10090.ENSMUSP00000083375…	Cav2,Sox9,Sp1,Cdkn1b,Rab25,Ascl1,Cdkn1a,F3,Gas6,Jcad,F2r,Gas1,Lif,Irak4,Sox11,Glul,Ccnd1,Sox2,Itga4,Sox4,Col18a1,Fzd3,Vegfa,Ednrb,Pou3f2,Adm
GO:0031323	regulation of cellular metabolic process	80	5293	0.22	4.35e-05	10090.ENSMUSP00000000058,10090.ENSMUSP00000000356,10090.ENSMUSP00000000579,10090.ENSMUSP00000000804,10090.ENSMUSP00000001326,10090.ENSMUSP00000003115,10090.ENSMUSP00000007012,10090.ENSMUSP00000014065,10090.ENSMUSP00000017153,10090.ENSMUSP00000020243,10090.ENSMUSP00000020692,10090.ENSMUSP00000020702,10090.ENSMUSP00000021413,10090.ENSMUSP00000022709,10090.ENSMUSP00000023087,10090.ENSMUSP00000023829…	Cav2,Dazap2,Sox9,Ddx3x,Sp1,Cdkn1b,Sod2,Clip3,Sdc4,Ascl1,Btg2,Igfbp3,Nfkbia,Spry2,Twf1,Cdkn1a,Stard4,Pmaip1,Uhmk1,P2ry1,F3,Trp53inp1,Vamp3,Rasl11a,Flt1,Mtpn,Kbtbd8,Bhlhe40,Prkrir,Gas6,Tob1,Scd1,Jcad,Rap2b,Irf2bpl,Apex1,Pygo1,Inhbb,Zbtb7a,Zfp36l2,Epm2aip1,Ppp1r15b,Mex3d,Socs3,Olig1,F2r,Nucks1,Gas1,Cggbp1,Socs4,Lif,Irak4,Sox11,Zfp422,Deaf1,Scoc,Elk4,Mmp14,Fzd2,Ccnd1,Zbtb18,Ramp1,Sox2,Set,Sox4,Grik2,…
GO:0030334	regulation of cell migration	24	805	0.52	5.01e-05	10090.ENSMUSP00000000579,10090.ENSMUSP00000001326,10090.ENSMUSP00000007012,10090.ENSMUSP00000008745,10090.ENSMUSP00000017153,10090.ENSMUSP00000020702,10090.ENSMUSP00000022709,10090.ENSMUSP00000024706,10090.ENSMUSP00000029771,10090.ENSMUSP00000029865,10090.ENSMUSP00000031653,10090.ENSMUSP00000033828,10090.ENSMUSP00000038613,10090.ENSMUSP00000038841,10090.ENSMUSP00000042602,10090.ENSMUSP00000061754…	Sox9,Sp1,Sod2,Rab25,Sdc4,Igfbp3,Spry2,Pla2g7,F3,Trp53inp1,Flt1,Gas6,Jcad,Rap2b,Apex1,F2r,Sdc3,Mmp14,Itga4,Col18a1,Klf4,Furin,Vegfa,Apoe
GO:0032501	multicellular organismal process	86	5888	0.21	5.01e-05	10090.ENSMUSP00000000058,10090.ENSMUSP00000000579,10090.ENSMUSP00000001326,10090.ENSMUSP00000003115,10090.ENSMUSP00000007012,10090.ENSMUSP00000015278,10090.ENSMUSP00000017153,10090.ENSMUSP00000019962,10090.ENSMUSP00000020243,10090.ENSMUSP00000020252,10090.ENSMUSP00000020692,10090.ENSMUSP00000020702,10090.ENSMUSP00000021413,10090.ENSMUSP00000022709,10090.ENSMUSP00000023829,10090.ENSMUSP00000024698…	Cav2,Sox9,Sp1,Cdkn1b,Sod2,Aldh1a3,Sdc4,Cd164,Ascl1,Sycp3,Btg2,Igfbp3,Nfkbia,Spry2,Cdkn1a,Tnfrsf12a,Pla2g7,Clic5,Enpp4,Atp1b1,Uhmk1,P2ry1,F3,Tmem106b,Flt1,Mtpn,Kbtbd8,Bhlhe40,Gas6,Tmem30a,Scd1,Lrfn3,Rap2b,Slc30a1,Pygo1,Inhbb,Zbtb7a,Zfp36l2,Socs3,Olig1,F2r,Gas1,Lif,Nptx2,Brinp3,Irak4,Arpc5,Sox11,Aqp4,Zfp422,Deaf1,Edil3,Impad1,Mmp14,Mex3c,Fzd2,Ccnd1,Zbtb18,Ramp1,Tmod2,Sox2,Fjx1,Itga4,Sox4,Col18a1,Gr…
GO:0042221	response to chemical	60	3532	0.27	5.98e-05	10090.ENSMUSP00000000058,10090.ENSMUSP00000000579,10090.ENSMUSP00000000804,10090.ENSMUSP00000001326,10090.ENSMUSP00000003115,10090.ENSMUSP00000004140,10090.ENSMUSP00000005952,10090.ENSMUSP00000007012,10090.ENSMUSP00000020243,10090.ENSMUSP00000020252,10090.ENSMUSP00000020692,10090.ENSMUSP00000021413,10090.ENSMUSP00000022709,10090.ENSMUSP00000023829,10090.ENSMUSP00000026221,10090.ENSMUSP00000026565…	Cav2,Sox9,Ddx3x,Sp1,Cdkn1b,Gstm1,Slc30a4,Sod2,Ascl1,Sycp3,Btg2,Nfkbia,Spry2,Cdkn1a,Scd2,Ifitm3,P2ry1,F3,Trp53inp1,Vamp3,Flt1,Gas6,Tmem30a,Scd1,Sepw1,Slc30a1,Apex1,Inhbb,Zfp36l2,Epm2aip1,Ppp1r15b,Socs3,F2r,Gas1,Socs4,Gabrg3,Brinp3,Irak4,Plec,Aqp4,Glul,Mmp14,Ccnd1,Sox2,Sox4,Dlg2,Klf4,Selt,Ildr2,Apobec1,Cntn4,Fzd3,Vegfa,Pfkp,Ednrb,Mest,Apoe,Pou3f2,Hmgcs1,Adm
GO:0080090	regulation of primary metabolic process	78	5184	0.22	7.31e-05	10090.ENSMUSP00000000058,10090.ENSMUSP00000000356,10090.ENSMUSP00000000579,10090.ENSMUSP00000000804,10090.ENSMUSP00000001326,10090.ENSMUSP00000003115,10090.ENSMUSP00000007012,10090.ENSMUSP00000014065,10090.ENSMUSP00000017153,10090.ENSMUSP00000020243,10090.ENSMUSP00000020692,10090.ENSMUSP00000020702,10090.ENSMUSP00000021413,10090.ENSMUSP00000022709,10090.ENSMUSP00000023087,10090.ENSMUSP00000023829…	Cav2,Dazap2,Sox9,Ddx3x,Sp1,Cdkn1b,Sod2,Clip3,Sdc4,Ascl1,Btg2,Igfbp3,Nfkbia,Spry2,Twf1,Cdkn1a,Stard4,Pmaip1,Uhmk1,P2ry1,F3,Trp53inp1,Rasl11a,Flt1,Mtpn,Kbtbd8,Bhlhe40,Prkrir,Gas6,Tob1,Scd1,Jcad,Rap2b,Irf2bpl,Apex1,Pygo1,Inhbb,Zbtb7a,Zfp36l2,Epm2aip1,Ppp1r15b,Mex3d,Socs3,Olig1,F2r,Nucks1,Gas1,Cggbp1,Socs4,Lif,Irak4,Sox11,Zfp422,Deaf1,Elk4,Mmp14,Fzd2,Ccnd1,Zbtb18,Ramp1,Sox2,Set,Sox4,Grik2,Klf4,Mecom,…
GO:0045786	negative regulation of cell cycle	16	388	0.66	8.18e-05	10090.ENSMUSP00000003115,10090.ENSMUSP00000020576,10090.ENSMUSP00000023829,10090.ENSMUSP00000027979,10090.ENSMUSP00000029865,10090.ENSMUSP00000033388,10090.ENSMUSP00000050820,10090.ENSMUSP00000064555,10090.ENSMUSP00000067066,10090.ENSMUSP00000074201,10090.ENSMUSP00000078070,10090.ENSMUSP00000091495,10090.ENSMUSP00000096755,10090.ENSMUSP00000100013,10090.ENSMUSP00000103245,10090.ENSMUSP00000115325	Cdkn1b,Ccng1,Cdkn1a,Uhmk1,Trp53inp1,Oraov1,Zfp36l2,Gas1,Lif,Brinp3,Sox11,Ccnd1,Sox2,Sox4,Klf4,Fzd3
GO:0022008	neurogenesis	36	1650	0.38	8.8e-05	10090.ENSMUSP00000000579,10090.ENSMUSP00000007012,10090.ENSMUSP00000017153,10090.ENSMUSP00000020243,10090.ENSMUSP00000020692,10090.ENSMUSP00000024698,10090.ENSMUSP00000024755,10090.ENSMUSP00000027979,10090.ENSMUSP00000029331,10090.ENSMUSP00000031556,10090.ENSMUSP00000031866,10090.ENSMUSP00000033828,10090.ENSMUSP00000034878,10090.ENSMUSP00000037616,10090.ENSMUSP00000061408,10090.ENSMUSP00000064555…	Sox9,Sod2,Sdc4,Ascl1,Btg2,Tnfrsf12a,Clic5,Uhmk1,P2ry1,Tmem106b,Mtpn,Gas6,Tmem30a,Lrfn3,Olig1,Gas1,Lif,Brinp3,Sox11,Mmp14,Fzd2,Zbtb18,Sox2,Sox4,Dlg2,Klf4,Prdm8,Cntn4,Fzd3,Vegfa,Ctnna2,Ednrb,Slitrk2,Apoe,Pou3f2,Adm
GO:0019222	regulation of metabolic process	82	5616	0.21	0.0001	10090.ENSMUSP00000000058,10090.ENSMUSP00000000356,10090.ENSMUSP00000000579,10090.ENSMUSP00000000804,10090.ENSMUSP00000001326,10090.ENSMUSP00000003115,10090.ENSMUSP00000007012,10090.ENSMUSP00000014065,10090.ENSMUSP00000017153,10090.ENSMUSP00000020243,10090.ENSMUSP00000020692,10090.ENSMUSP00000020702,10090.ENSMUSP00000021413,10090.ENSMUSP00000022709,10090.ENSMUSP00000023087,10090.ENSMUSP00000023829…	Cav2,Dazap2,Sox9,Ddx3x,Sp1,Cdkn1b,Sod2,Clip3,Sdc4,Ascl1,Btg2,Igfbp3,Nfkbia,Spry2,Twf1,Cdkn1a,Stard4,Pmaip1,Atp1b1,Uhmk1,P2ry1,F3,Trp53inp1,Vamp3,Rasl11a,Flt1,Mtpn,Kbtbd8,Bhlhe40,Prkrir,Gas6,Tob1,Scd1,Jcad,Rap2b,Irf2bpl,Apex1,Pygo1,Inhbb,Zbtb7a,Zfp36l2,Epm2aip1,Ppp1r15b,Mex3d,Socs3,Olig1,F2r,Nucks1,Gas1,Cggbp1,Socs4,Lif,Irak4,Sox11,Zfp422,Deaf1,Scoc,Elk4,Mmp14,Fzd2,Ccnd1,Zbtb18,Ramp1,Sox2,Set,Sox4…
GO:0032268	regulation of cellular protein metabolic process	46	2443	0.32	0.00011	10090.ENSMUSP00000000058,10090.ENSMUSP00000000356,10090.ENSMUSP00000000579,10090.ENSMUSP00000000804,10090.ENSMUSP00000003115,10090.ENSMUSP00000014065,10090.ENSMUSP00000017153,10090.ENSMUSP00000020692,10090.ENSMUSP00000020702,10090.ENSMUSP00000021413,10090.ENSMUSP00000022709,10090.ENSMUSP00000023087,10090.ENSMUSP00000023829,10090.ENSMUSP00000025399,10090.ENSMUSP00000027979,10090.ENSMUSP00000029331…	Cav2,Dazap2,Sox9,Ddx3x,Cdkn1b,Clip3,Sdc4,Btg2,Igfbp3,Nfkbia,Spry2,Twf1,Cdkn1a,Pmaip1,Uhmk1,P2ry1,F3,Flt1,Kbtbd8,Gas6,Tob1,Jcad,Rap2b,Inhbb,Zfp36l2,Ppp1r15b,Mex3d,Socs3,F2r,Gas1,Socs4,Lif,Mmp14,Ccnd1,Ramp1,Sox2,Sox4,Grik2,Klf4,Mecom,Renbp,Furin,Vegfa,Ednrb,Apoe,Purb
GO:0040012	regulation of locomotion	25	924	0.48	0.00013	10090.ENSMUSP00000000058,10090.ENSMUSP00000000579,10090.ENSMUSP00000001326,10090.ENSMUSP00000007012,10090.ENSMUSP00000008745,10090.ENSMUSP00000017153,10090.ENSMUSP00000020702,10090.ENSMUSP00000022709,10090.ENSMUSP00000024706,10090.ENSMUSP00000029771,10090.ENSMUSP00000029865,10090.ENSMUSP00000031653,10090.ENSMUSP00000033828,10090.ENSMUSP00000038613,10090.ENSMUSP00000038841,10090.ENSMUSP00000042602…	Cav2,Sox9,Sp1,Sod2,Rab25,Sdc4,Igfbp3,Spry2,Pla2g7,F3,Trp53inp1,Flt1,Gas6,Jcad,Rap2b,Apex1,F2r,Sdc3,Mmp14,Itga4,Col18a1,Klf4,Furin,Vegfa,Apoe
GO:0048598	embryonic morphogenesis	20	621	0.55	0.00013	10090.ENSMUSP00000000579,10090.ENSMUSP00000001326,10090.ENSMUSP00000015278,10090.ENSMUSP00000017153,10090.ENSMUSP00000022709,10090.ENSMUSP00000024755,10090.ENSMUSP00000031653,10090.ENSMUSP00000059129,10090.ENSMUSP00000064555,10090.ENSMUSP00000078070,10090.ENSMUSP00000079395,10090.ENSMUSP00000082013,10090.ENSMUSP00000087119,10090.ENSMUSP00000091463,10090.ENSMUSP00000096755,10090.ENSMUSP00000099718…	Sox9,Sp1,Aldh1a3,Sdc4,Spry2,Clic5,Flt1,Socs3,Gas1,Sox11,Deaf1,Impad1,Mmp14,Fzd2,Sox2,Itga4,Sox4,Mecom,Fzd3,Adm
GO:0048699	generation of neurons	34	1538	0.39	0.00013	10090.ENSMUSP00000000579,10090.ENSMUSP00000007012,10090.ENSMUSP00000017153,10090.ENSMUSP00000020243,10090.ENSMUSP00000020692,10090.ENSMUSP00000024698,10090.ENSMUSP00000024755,10090.ENSMUSP00000027979,10090.ENSMUSP00000031556,10090.ENSMUSP00000031866,10090.ENSMUSP00000033828,10090.ENSMUSP00000034878,10090.ENSMUSP00000037616,10090.ENSMUSP00000061408,10090.ENSMUSP00000064555,10090.ENSMUSP00000067066…	Sox9,Sod2,Sdc4,Ascl1,Btg2,Tnfrsf12a,Clic5,Uhmk1,Tmem106b,Mtpn,Gas6,Tmem30a,Lrfn3,Olig1,Gas1,Lif,Brinp3,Sox11,Fzd2,Zbtb18,Sox2,Sox4,Dlg2,Klf4,Prdm8,Cntn4,Fzd3,Vegfa,Ctnna2,Ednrb,Slitrk2,Apoe,Pou3f2,Adm
GO:0051270	regulation of cellular component movement	25	928	0.47	0.00013	10090.ENSMUSP00000000579,10090.ENSMUSP00000001326,10090.ENSMUSP00000003115,10090.ENSMUSP00000007012,10090.ENSMUSP00000008745,10090.ENSMUSP00000017153,10090.ENSMUSP00000020702,10090.ENSMUSP00000022709,10090.ENSMUSP00000024706,10090.ENSMUSP00000029771,10090.ENSMUSP00000029865,10090.ENSMUSP00000031653,10090.ENSMUSP00000033828,10090.ENSMUSP00000038613,10090.ENSMUSP00000038841,10090.ENSMUSP00000042602…	Sox9,Sp1,Cdkn1b,Sod2,Rab25,Sdc4,Igfbp3,Spry2,Pla2g7,F3,Trp53inp1,Flt1,Gas6,Jcad,Rap2b,Apex1,F2r,Sdc3,Mmp14,Itga4,Col18a1,Klf4,Furin,Vegfa,Apoe
GO:0009628	response to abiotic stimulus	27	1063	0.45	0.00014	10090.ENSMUSP00000000579,10090.ENSMUSP00000000804,10090.ENSMUSP00000003115,10090.ENSMUSP00000007012,10090.ENSMUSP00000020243,10090.ENSMUSP00000020692,10090.ENSMUSP00000021413,10090.ENSMUSP00000023829,10090.ENSMUSP00000025399,10090.ENSMUSP00000027863,10090.ENSMUSP00000029331,10090.ENSMUSP00000029865,10090.ENSMUSP00000031653,10090.ENSMUSP00000031866,10090.ENSMUSP00000032194,10090.ENSMUSP00000062576…	Sox9,Ddx3x,Cdkn1b,Sod2,Ascl1,Btg2,Nfkbia,Cdkn1a,Pmaip1,Atp1b1,P2ry1,Trp53inp1,Flt1,Mtpn,Bhlhe40,Nucks1,Deaf1,Mmp14,Ccnd1,Sox2,Sox4,Apobec1,Fzd3,Vegfa,Trove2,Hmgcs1,Adm
GO:0007423	sensory organ development	19	578	0.56	0.00016	10090.ENSMUSP00000000579,10090.ENSMUSP00000001326,10090.ENSMUSP00000003115,10090.ENSMUSP00000015278,10090.ENSMUSP00000017153,10090.ENSMUSP00000020243,10090.ENSMUSP00000022709,10090.ENSMUSP00000024755,10090.ENSMUSP00000031653,10090.ENSMUSP00000044918,10090.ENSMUSP00000064555,10090.ENSMUSP00000067066,10090.ENSMUSP00000078070,10090.ENSMUSP00000091463,10090.ENSMUSP00000096755,10090.ENSMUSP00000097270…	Sox9,Sp1,Cdkn1b,Aldh1a3,Sdc4,Ascl1,Spry2,Clic5,Flt1,Inhbb,Gas1,Lif,Sox11,Fzd2,Sox2,Fjx1,Klf4,Fzd3,Vegfa
GO:0007275	multicellular organism development	70	4603	0.23	0.00018	10090.ENSMUSP00000000058,10090.ENSMUSP00000000579,10090.ENSMUSP00000001326,10090.ENSMUSP00000003115,10090.ENSMUSP00000007012,10090.ENSMUSP00000015278,10090.ENSMUSP00000017153,10090.ENSMUSP00000019962,10090.ENSMUSP00000020243,10090.ENSMUSP00000020692,10090.ENSMUSP00000021413,10090.ENSMUSP00000022709,10090.ENSMUSP00000023829,10090.ENSMUSP00000024698,10090.ENSMUSP00000024755,10090.ENSMUSP00000027979…	Cav2,Sox9,Sp1,Cdkn1b,Sod2,Aldh1a3,Sdc4,Cd164,Ascl1,Btg2,Nfkbia,Spry2,Cdkn1a,Tnfrsf12a,Clic5,Uhmk1,P2ry1,Tmem106b,Flt1,Mtpn,Kbtbd8,Gas6,Tmem30a,Scd1,Lrfn3,Slc30a1,Pygo1,Inhbb,Zbtb7a,Zfp36l2,Socs3,Olig1,Gas1,Lif,Brinp3,Arpc5,Sox11,Zfp422,Deaf1,Edil3,Impad1,Mmp14,Mex3c,Fzd2,Ccnd1,Zbtb18,Ramp1,Sox2,Fjx1,Itga4,Sox4,Col18a1,Dlg2,Klf4,Selt,Mecom,Ildr2,Prdm8,Cntn4,Fzd3,Vegfa,Ctnna2,Trove2,Ednrb,Zfp219,Sl…
GO:0050679	positive regulation of epithelial cell proliferation	11	193	0.8	0.00018	10090.ENSMUSP00000000058,10090.ENSMUSP00000000579,10090.ENSMUSP00000001326,10090.ENSMUSP00000029771,10090.ENSMUSP00000038613,10090.ENSMUSP00000064555,10090.ENSMUSP00000078070,10090.ENSMUSP00000083375,10090.ENSMUSP00000091495,10090.ENSMUSP00000099718,10090.ENSMUSP00000115883	Cav2,Sox9,Sp1,F3,Jcad,Gas1,Sox11,Glul,Ccnd1,Itga4,Vegfa
GO:0051171	regulation of nitrogen compound metabolic process	75	5052	0.22	0.00018	10090.ENSMUSP00000000058,10090.ENSMUSP00000000356,10090.ENSMUSP00000000579,10090.ENSMUSP00000000804,10090.ENSMUSP00000001326,10090.ENSMUSP00000003115,10090.ENSMUSP00000007012,10090.ENSMUSP00000014065,10090.ENSMUSP00000017153,10090.ENSMUSP00000020243,10090.ENSMUSP00000020692,10090.ENSMUSP00000020702,10090.ENSMUSP00000021413,10090.ENSMUSP00000022709,10090.ENSMUSP00000023087,10090.ENSMUSP00000023829…	Cav2,Dazap2,Sox9,Ddx3x,Sp1,Cdkn1b,Sod2,Clip3,Sdc4,Ascl1,Btg2,Igfbp3,Nfkbia,Spry2,Twf1,Cdkn1a,Pmaip1,Uhmk1,P2ry1,F3,Trp53inp1,Rasl11a,Flt1,Mtpn,Kbtbd8,Bhlhe40,Prkrir,Gas6,Tob1,Jcad,Rap2b,Irf2bpl,Apex1,Pygo1,Inhbb,Zbtb7a,Zfp36l2,Epm2aip1,Ppp1r15b,Mex3d,Socs3,Olig1,F2r,Nucks1,Gas1,Cggbp1,Socs4,Lif,Irak4,Sox11,Zfp422,Deaf1,Elk4,Mmp14,Fzd2,Ccnd1,Zbtb18,Ramp1,Sox2,Set,Sox4,Grik2,Klf4,Mecom,Apobec1,Prdm…
GO:0060255	regulation of macromolecule metabolic process	77	5246	0.21	0.00018	10090.ENSMUSP00000000058,10090.ENSMUSP00000000356,10090.ENSMUSP00000000579,10090.ENSMUSP00000000804,10090.ENSMUSP00000001326,10090.ENSMUSP00000003115,10090.ENSMUSP00000007012,10090.ENSMUSP00000014065,10090.ENSMUSP00000017153,10090.ENSMUSP00000020243,10090.ENSMUSP00000020692,10090.ENSMUSP00000020702,10090.ENSMUSP00000021413,10090.ENSMUSP00000022709,10090.ENSMUSP00000023087,10090.ENSMUSP00000023829…	Cav2,Dazap2,Sox9,Ddx3x,Sp1,Cdkn1b,Sod2,Clip3,Sdc4,Ascl1,Btg2,Igfbp3,Nfkbia,Spry2,Twf1,Cdkn1a,Pmaip1,Atp1b1,Uhmk1,P2ry1,F3,Trp53inp1,Vamp3,Rasl11a,Flt1,Mtpn,Kbtbd8,Bhlhe40,Prkrir,Gas6,Tob1,Jcad,Rap2b,Irf2bpl,Apex1,Pygo1,Inhbb,Zbtb7a,Zfp36l2,Epm2aip1,Ppp1r15b,Mex3d,Socs3,Olig1,F2r,Nucks1,Gas1,Cggbp1,Socs4,Lif,Irak4,Sox11,Zfp422,Deaf1,Elk4,Mmp14,Fzd2,Ccnd1,Zbtb18,Ramp1,Sox2,Set,Sox4,Grik2,Klf4,Mecom…
GO:0060429	epithelium development	26	1020	0.45	0.00018	10090.ENSMUSP00000000579,10090.ENSMUSP00000008745,10090.ENSMUSP00000015278,10090.ENSMUSP00000017153,10090.ENSMUSP00000020243,10090.ENSMUSP00000022709,10090.ENSMUSP00000023829,10090.ENSMUSP00000024755,10090.ENSMUSP00000028583,10090.ENSMUSP00000031653,10090.ENSMUSP00000059129,10090.ENSMUSP00000064555,10090.ENSMUSP00000078070,10090.ENSMUSP00000079395,10090.ENSMUSP00000087119,10090.ENSMUSP00000091463…	Sox9,Rab25,Aldh1a3,Sdc4,Ascl1,Spry2,Cdkn1a,Clic5,Lin7c,Flt1,Socs3,Gas1,Sox11,Deaf1,Mmp14,Fzd2,Ccnd1,Sox2,Itga4,Sox4,Col18a1,Klf4,Mecom,Fzd3,Vegfa,Adm
GO:1901700	response to oxygen-containing compound	32	1429	0.39	0.00018	10090.ENSMUSP00000000058,10090.ENSMUSP00000000579,10090.ENSMUSP00000001326,10090.ENSMUSP00000003115,10090.ENSMUSP00000007012,10090.ENSMUSP00000020243,10090.ENSMUSP00000020692,10090.ENSMUSP00000021413,10090.ENSMUSP00000023829,10090.ENSMUSP00000026221,10090.ENSMUSP00000029865,10090.ENSMUSP00000033828,10090.ENSMUSP00000036936,10090.ENSMUSP00000042602,10090.ENSMUSP00000044918,10090.ENSMUSP00000052904…	Cav2,Sox9,Sp1,Cdkn1b,Sod2,Ascl1,Btg2,Nfkbia,Cdkn1a,Scd2,Trp53inp1,Gas6,Scd1,Apex1,Inhbb,Epm2aip1,Ppp1r15b,F2r,Brinp3,Aqp4,Glul,Ccnd1,Sox2,Sox4,Klf4,Selt,Ildr2,Apobec1,Ednrb,Mest,Hmgcs1,Adm
GO:0010629	negative regulation of gene expression	33	1515	0.38	0.00019	10090.ENSMUSP00000000579,10090.ENSMUSP00000000804,10090.ENSMUSP00000003115,10090.ENSMUSP00000020243,10090.ENSMUSP00000020692,10090.ENSMUSP00000023829,10090.ENSMUSP00000029865,10090.ENSMUSP00000032194,10090.ENSMUSP00000033828,10090.ENSMUSP00000036039,10090.ENSMUSP00000041070,10090.ENSMUSP00000047333,10090.ENSMUSP00000050820,10090.ENSMUSP00000057962,10090.ENSMUSP00000064555,10090.ENSMUSP00000065845…	Sox9,Ddx3x,Cdkn1b,Ascl1,Btg2,Cdkn1a,Trp53inp1,Bhlhe40,Gas6,Tob1,Irf2bpl,Zbtb7a,Zfp36l2,Mex3d,Gas1,Cggbp1,Sox11,Deaf1,Elk4,Ccnd1,Zbtb18,Sox2,Set,Klf4,Mecom,Prdm8,Rlim,Vegfa,Ednrb,Zfp219,Apoe,Pou3f2,Purb
GO:0048513	animal organ development	52	3012	0.28	0.00019	10090.ENSMUSP00000000058,10090.ENSMUSP00000000579,10090.ENSMUSP00000001326,10090.ENSMUSP00000003115,10090.ENSMUSP00000007012,10090.ENSMUSP00000015278,10090.ENSMUSP00000017153,10090.ENSMUSP00000019962,10090.ENSMUSP00000020243,10090.ENSMUSP00000020692,10090.ENSMUSP00000021413,10090.ENSMUSP00000022709,10090.ENSMUSP00000023829,10090.ENSMUSP00000024755,10090.ENSMUSP00000031653,10090.ENSMUSP00000031866…	Cav2,Sox9,Sp1,Cdkn1b,Sod2,Aldh1a3,Sdc4,Cd164,Ascl1,Btg2,Nfkbia,Spry2,Cdkn1a,Clic5,Flt1,Mtpn,Kbtbd8,Gas6,Scd1,Pygo1,Inhbb,Zbtb7a,Zfp36l2,Socs3,Gas1,Lif,Arpc5,Sox11,Zfp422,Impad1,Mmp14,Mex3c,Fzd2,Ccnd1,Zbtb18,Sox2,Fjx1,Itga4,Sox4,Klf4,Selt,Mecom,Ildr2,Prdm8,Cntn4,Fzd3,Vegfa,Ctnna2,Ednrb,Pou3f2,Hmgcs1,Adm
GO:0051172	negative regulation of nitrogen compound metabolic process	42	2206	0.32	0.0002	10090.ENSMUSP00000000579,10090.ENSMUSP00000000804,10090.ENSMUSP00000003115,10090.ENSMUSP00000020243,10090.ENSMUSP00000020692,10090.ENSMUSP00000020702,10090.ENSMUSP00000022709,10090.ENSMUSP00000023829,10090.ENSMUSP00000032194,10090.ENSMUSP00000033828,10090.ENSMUSP00000036039,10090.ENSMUSP00000041070,10090.ENSMUSP00000044918,10090.ENSMUSP00000047333,10090.ENSMUSP00000050820,10090.ENSMUSP00000057062…	Sox9,Ddx3x,Cdkn1b,Ascl1,Btg2,Igfbp3,Spry2,Cdkn1a,Bhlhe40,Gas6,Tob1,Irf2bpl,Inhbb,Zbtb7a,Zfp36l2,Ppp1r15b,Mex3d,Socs3,Gas1,Cggbp1,Socs4,Lif,Sox11,Deaf1,Elk4,Ccnd1,Zbtb18,Sox2,Set,Sox4,Klf4,Mecom,Apobec1,Prdm8,Renbp,Rlim,Furin,Vegfa,Ednrb,Zfp219,Apoe,Purb
GO:0051246	regulation of protein metabolic process	47	2612	0.3	0.0002	10090.ENSMUSP00000000058,10090.ENSMUSP00000000356,10090.ENSMUSP00000000579,10090.ENSMUSP00000000804,10090.ENSMUSP00000003115,10090.ENSMUSP00000014065,10090.ENSMUSP00000017153,10090.ENSMUSP00000020692,10090.ENSMUSP00000020702,10090.ENSMUSP00000021413,10090.ENSMUSP00000022709,10090.ENSMUSP00000023087,10090.ENSMUSP00000023829,10090.ENSMUSP00000025399,10090.ENSMUSP00000027979,10090.ENSMUSP00000029331…	Cav2,Dazap2,Sox9,Ddx3x,Cdkn1b,Clip3,Sdc4,Btg2,Igfbp3,Nfkbia,Spry2,Twf1,Cdkn1a,Pmaip1,Uhmk1,P2ry1,F3,Flt1,Mtpn,Kbtbd8,Gas6,Tob1,Jcad,Rap2b,Inhbb,Zfp36l2,Ppp1r15b,Mex3d,Socs3,F2r,Gas1,Socs4,Lif,Mmp14,Ccnd1,Ramp1,Sox2,Sox4,Grik2,Klf4,Mecom,Renbp,Furin,Vegfa,Ednrb,Apoe,Purb
GO:0090596	sensory organ morphogenesis	13	284	0.71	0.0002	10090.ENSMUSP00000000579,10090.ENSMUSP00000001326,10090.ENSMUSP00000015278,10090.ENSMUSP00000022709,10090.ENSMUSP00000024755,10090.ENSMUSP00000031653,10090.ENSMUSP00000064555,10090.ENSMUSP00000078070,10090.ENSMUSP00000091463,10090.ENSMUSP00000096755,10090.ENSMUSP00000097270,10090.ENSMUSP00000115325,10090.ENSMUSP00000115883	Sox9,Sp1,Aldh1a3,Spry2,Clic5,Flt1,Gas1,Sox11,Fzd2,Sox2,Fjx1,Fzd3,Vegfa
GO:0010605	negative regulation of macromolecule metabolic process	44	2373	0.31	0.00021	10090.ENSMUSP00000000579,10090.ENSMUSP00000000804,10090.ENSMUSP00000003115,10090.ENSMUSP00000020243,10090.ENSMUSP00000020692,10090.ENSMUSP00000020702,10090.ENSMUSP00000022709,10090.ENSMUSP00000023829,10090.ENSMUSP00000029865,10090.ENSMUSP00000032194,10090.ENSMUSP00000033828,10090.ENSMUSP00000036039,10090.ENSMUSP00000041070,10090.ENSMUSP00000044918,10090.ENSMUSP00000047333,10090.ENSMUSP00000050820…	Sox9,Ddx3x,Cdkn1b,Ascl1,Btg2,Igfbp3,Spry2,Cdkn1a,Trp53inp1,Bhlhe40,Gas6,Tob1,Irf2bpl,Inhbb,Zbtb7a,Zfp36l2,Ppp1r15b,Mex3d,Socs3,Gas1,Cggbp1,Socs4,Lif,Sox11,Deaf1,Elk4,Ccnd1,Zbtb18,Sox2,Set,Sox4,Klf4,Mecom,Apobec1,Prdm8,Renbp,Rlim,Furin,Vegfa,Ednrb,Zfp219,Apoe,Pou3f2,Purb
GO:0048666	neuron development	22	783	0.49	0.00022	10090.ENSMUSP00000007012,10090.ENSMUSP00000017153,10090.ENSMUSP00000020243,10090.ENSMUSP00000020692,10090.ENSMUSP00000024755,10090.ENSMUSP00000027979,10090.ENSMUSP00000031556,10090.ENSMUSP00000037616,10090.ENSMUSP00000064555,10090.ENSMUSP00000067066,10090.ENSMUSP00000091463,10090.ENSMUSP00000091831,10090.ENSMUSP00000102814,10090.ENSMUSP00000108583,10090.ENSMUSP00000108886,10090.ENSMUSP00000115325…	Sod2,Sdc4,Ascl1,Btg2,Clic5,Uhmk1,Tmem106b,Lrfn3,Gas1,Lif,Fzd2,Zbtb18,Dlg2,Prdm8,Cntn4,Fzd3,Vegfa,Ctnna2,Slitrk2,Apoe,Pou3f2,Adm
GO:0010033	response to organic substance	46	2553	0.3	0.00023	10090.ENSMUSP00000000058,10090.ENSMUSP00000000579,10090.ENSMUSP00000001326,10090.ENSMUSP00000003115,10090.ENSMUSP00000007012,10090.ENSMUSP00000020243,10090.ENSMUSP00000020252,10090.ENSMUSP00000020692,10090.ENSMUSP00000021413,10090.ENSMUSP00000022709,10090.ENSMUSP00000023829,10090.ENSMUSP00000026221,10090.ENSMUSP00000026565,10090.ENSMUSP00000029331,10090.ENSMUSP00000029771,10090.ENSMUSP00000029865…	Cav2,Sox9,Sp1,Cdkn1b,Sod2,Ascl1,Sycp3,Btg2,Nfkbia,Spry2,Cdkn1a,Scd2,Ifitm3,P2ry1,F3,Trp53inp1,Vamp3,Flt1,Gas6,Scd1,Apex1,Inhbb,Zfp36l2,Epm2aip1,Socs3,F2r,Socs4,Brinp3,Irak4,Aqp4,Glul,Mmp14,Ccnd1,Sox2,Sox4,Klf4,Selt,Ildr2,Apobec1,Vegfa,Pfkp,Ednrb,Mest,Pou3f2,Hmgcs1,Adm
GO:0010942	positive regulation of cell death	20	664	0.52	0.00023	10090.ENSMUSP00000000804,10090.ENSMUSP00000003115,10090.ENSMUSP00000007012,10090.ENSMUSP00000014065,10090.ENSMUSP00000015278,10090.ENSMUSP00000020243,10090.ENSMUSP00000020702,10090.ENSMUSP00000023829,10090.ENSMUSP00000024698,10090.ENSMUSP00000025399,10090.ENSMUSP00000029771,10090.ENSMUSP00000029865,10090.ENSMUSP00000044918,10090.ENSMUSP00000061754,10090.ENSMUSP00000099718,10090.ENSMUSP00000100013…	Ddx3x,Cdkn1b,Sod2,Clip3,Aldh1a3,Ascl1,Igfbp3,Cdkn1a,Tnfrsf12a,Pmaip1,F3,Trp53inp1,Inhbb,F2r,Itga4,Sox4,Col18a1,Grik2,Phlda1,Adm
GO:0032270	positive regulation of cellular protein metabolic process	32	1462	0.38	0.00023	10090.ENSMUSP00000000058,10090.ENSMUSP00000000356,10090.ENSMUSP00000000579,10090.ENSMUSP00000000804,10090.ENSMUSP00000003115,10090.ENSMUSP00000014065,10090.ENSMUSP00000017153,10090.ENSMUSP00000020702,10090.ENSMUSP00000021413,10090.ENSMUSP00000022709,10090.ENSMUSP00000023829,10090.ENSMUSP00000025399,10090.ENSMUSP00000027979,10090.ENSMUSP00000029331,10090.ENSMUSP00000029771,10090.ENSMUSP00000031653…	Cav2,Dazap2,Sox9,Ddx3x,Cdkn1b,Clip3,Sdc4,Igfbp3,Nfkbia,Spry2,Cdkn1a,Pmaip1,Uhmk1,P2ry1,F3,Flt1,Gas6,Jcad,Rap2b,Inhbb,F2r,Socs4,Lif,Mmp14,Ccnd1,Ramp1,Sox2,Sox4,Klf4,Vegfa,Ednrb,Apoe
GO:0043068	positive regulation of programmed cell death	19	607	0.54	0.00023	10090.ENSMUSP00000000804,10090.ENSMUSP00000007012,10090.ENSMUSP00000014065,10090.ENSMUSP00000015278,10090.ENSMUSP00000020243,10090.ENSMUSP00000020702,10090.ENSMUSP00000023829,10090.ENSMUSP00000024698,10090.ENSMUSP00000025399,10090.ENSMUSP00000029771,10090.ENSMUSP00000029865,10090.ENSMUSP00000044918,10090.ENSMUSP00000061754,10090.ENSMUSP00000099718,10090.ENSMUSP00000100013,10090.ENSMUSP00000101049…	Ddx3x,Sod2,Clip3,Aldh1a3,Ascl1,Igfbp3,Cdkn1a,Tnfrsf12a,Pmaip1,F3,Trp53inp1,Inhbb,F2r,Itga4,Sox4,Col18a1,Grik2,Phlda1,Adm
GO:0045930	negative regulation of mitotic cell cycle	11	204	0.78	0.00023	10090.ENSMUSP00000003115,10090.ENSMUSP00000020576,10090.ENSMUSP00000023829,10090.ENSMUSP00000033388,10090.ENSMUSP00000050820,10090.ENSMUSP00000064555,10090.ENSMUSP00000074201,10090.ENSMUSP00000091495,10090.ENSMUSP00000100013,10090.ENSMUSP00000103245,10090.ENSMUSP00000115325	Cdkn1b,Ccng1,Cdkn1a,Oraov1,Zfp36l2,Gas1,Brinp3,Ccnd1,Sox4,Klf4,Fzd3
GO:0002009	morphogenesis of an epithelium	17	503	0.57	0.00027	10090.ENSMUSP00000000579,10090.ENSMUSP00000015278,10090.ENSMUSP00000017153,10090.ENSMUSP00000022709,10090.ENSMUSP00000028583,10090.ENSMUSP00000031653,10090.ENSMUSP00000059129,10090.ENSMUSP00000078070,10090.ENSMUSP00000079395,10090.ENSMUSP00000087119,10090.ENSMUSP00000091463,10090.ENSMUSP00000096755,10090.ENSMUSP00000100013,10090.ENSMUSP00000103245,10090.ENSMUSP00000115325,10090.ENSMUSP00000115883…	Sox9,Aldh1a3,Sdc4,Spry2,Lin7c,Flt1,Socs3,Sox11,Deaf1,Mmp14,Fzd2,Sox2,Sox4,Klf4,Fzd3,Vegfa,Adm
GO:0010556	regulation of macromolecule biosynthetic process	56	3417	0.26	0.00027	10090.ENSMUSP00000000579,10090.ENSMUSP00000000804,10090.ENSMUSP00000001326,10090.ENSMUSP00000003115,10090.ENSMUSP00000007012,10090.ENSMUSP00000020243,10090.ENSMUSP00000020692,10090.ENSMUSP00000021413,10090.ENSMUSP00000023829,10090.ENSMUSP00000027979,10090.ENSMUSP00000029331,10090.ENSMUSP00000029865,10090.ENSMUSP00000031646,10090.ENSMUSP00000031866,10090.ENSMUSP00000032107,10090.ENSMUSP00000032194…	Sox9,Ddx3x,Sp1,Cdkn1b,Sod2,Ascl1,Btg2,Nfkbia,Cdkn1a,Uhmk1,P2ry1,Trp53inp1,Rasl11a,Mtpn,Kbtbd8,Bhlhe40,Prkrir,Gas6,Tob1,Irf2bpl,Apex1,Pygo1,Inhbb,Zbtb7a,Zfp36l2,Epm2aip1,Ppp1r15b,Mex3d,Olig1,F2r,Nucks1,Cggbp1,Lif,Irak4,Sox11,Zfp422,Deaf1,Elk4,Fzd2,Ccnd1,Zbtb18,Ramp1,Sox2,Set,Sox4,Klf4,Mecom,Apobec1,Prdm8,Rlim,Furin,Vegfa,Ednrb,Zfp219,Pou3f2,Purb
GO:0051247	positive regulation of protein metabolic process	33	1556	0.37	0.00027	10090.ENSMUSP00000000058,10090.ENSMUSP00000000356,10090.ENSMUSP00000000579,10090.ENSMUSP00000000804,10090.ENSMUSP00000003115,10090.ENSMUSP00000014065,10090.ENSMUSP00000017153,10090.ENSMUSP00000020702,10090.ENSMUSP00000021413,10090.ENSMUSP00000022709,10090.ENSMUSP00000023829,10090.ENSMUSP00000025399,10090.ENSMUSP00000027979,10090.ENSMUSP00000029331,10090.ENSMUSP00000029771,10090.ENSMUSP00000031653…	Cav2,Dazap2,Sox9,Ddx3x,Cdkn1b,Clip3,Sdc4,Igfbp3,Nfkbia,Spry2,Cdkn1a,Pmaip1,Uhmk1,P2ry1,F3,Flt1,Mtpn,Gas6,Jcad,Rap2b,Inhbb,F2r,Socs4,Lif,Mmp14,Ccnd1,Ramp1,Sox2,Sox4,Klf4,Vegfa,Ednrb,Apoe
GO:0007399	nervous system development	41	2181	0.32	0.0003	10090.ENSMUSP00000000579,10090.ENSMUSP00000007012,10090.ENSMUSP00000015278,10090.ENSMUSP00000017153,10090.ENSMUSP00000020243,10090.ENSMUSP00000020692,10090.ENSMUSP00000024698,10090.ENSMUSP00000024755,10090.ENSMUSP00000027979,10090.ENSMUSP00000029331,10090.ENSMUSP00000031556,10090.ENSMUSP00000031866,10090.ENSMUSP00000033828,10090.ENSMUSP00000034878,10090.ENSMUSP00000037616,10090.ENSMUSP00000061408…	Sox9,Sod2,Aldh1a3,Sdc4,Ascl1,Btg2,Tnfrsf12a,Clic5,Uhmk1,P2ry1,Tmem106b,Mtpn,Gas6,Tmem30a,Lrfn3,Olig1,Gas1,Lif,Brinp3,Arpc5,Sox11,Deaf1,Mmp14,Fzd2,Zbtb18,Sox2,Sox4,Dlg2,Klf4,Mecom,Prdm8,Cntn4,Fzd3,Vegfa,Ctnna2,Ednrb,Slitrk2,Apoe,Pou3f2,Hmgcs1,Adm
GO:0009605	response to external stimulus	39	2021	0.33	0.0003	10090.ENSMUSP00000000579,10090.ENSMUSP00000000804,10090.ENSMUSP00000007012,10090.ENSMUSP00000015278,10090.ENSMUSP00000020243,10090.ENSMUSP00000020692,10090.ENSMUSP00000021413,10090.ENSMUSP00000023829,10090.ENSMUSP00000024755,10090.ENSMUSP00000026565,10090.ENSMUSP00000029331,10090.ENSMUSP00000030797,10090.ENSMUSP00000031653,10090.ENSMUSP00000031866,10090.ENSMUSP00000032194,10090.ENSMUSP00000033828…	Sox9,Ddx3x,Sod2,Aldh1a3,Ascl1,Btg2,Nfkbia,Cdkn1a,Clic5,Ifitm3,P2ry1,Vamp3,Flt1,Mtpn,Bhlhe40,Gas6,Scd1,Inhbb,F2r,Gas1,Irak4,Plec,Aqp4,Glul,Mmp14,Ccnd1,Sox2,Ccdc80,Mecom,Apobec1,Cntn4,Fzd3,Vegfa,Tril,Ctnna2,Ednrb,Apoe,Hmgcs1,Adm
GO:0009889	regulation of biosynthetic process	58	3613	0.25	0.0003	10090.ENSMUSP00000000579,10090.ENSMUSP00000000804,10090.ENSMUSP00000001326,10090.ENSMUSP00000003115,10090.ENSMUSP00000007012,10090.ENSMUSP00000020243,10090.ENSMUSP00000020692,10090.ENSMUSP00000021413,10090.ENSMUSP00000023829,10090.ENSMUSP00000025236,10090.ENSMUSP00000027979,10090.ENSMUSP00000029331,10090.ENSMUSP00000029865,10090.ENSMUSP00000031646,10090.ENSMUSP00000031866,10090.ENSMUSP00000032107…	Sox9,Ddx3x,Sp1,Cdkn1b,Sod2,Ascl1,Btg2,Nfkbia,Cdkn1a,Stard4,Uhmk1,P2ry1,Trp53inp1,Rasl11a,Mtpn,Kbtbd8,Bhlhe40,Prkrir,Gas6,Tob1,Irf2bpl,Apex1,Pygo1,Inhbb,Zbtb7a,Zfp36l2,Epm2aip1,Ppp1r15b,Mex3d,Olig1,F2r,Nucks1,Cggbp1,Lif,Irak4,Sox11,Zfp422,Deaf1,Elk4,Fzd2,Ccnd1,Zbtb18,Ramp1,Sox2,Set,Sox4,Klf4,Mecom,Apobec1,Prdm8,Rlim,Furin,Vegfa,Ednrb,Zfp219,Apoe,Pou3f2,Purb
GO:0009892	negative regulation of metabolic process	46	2584	0.29	0.0003	10090.ENSMUSP00000000579,10090.ENSMUSP00000000804,10090.ENSMUSP00000003115,10090.ENSMUSP00000020243,10090.ENSMUSP00000020692,10090.ENSMUSP00000020702,10090.ENSMUSP00000022709,10090.ENSMUSP00000023829,10090.ENSMUSP00000029865,10090.ENSMUSP00000032194,10090.ENSMUSP00000033828,10090.ENSMUSP00000036039,10090.ENSMUSP00000041070,10090.ENSMUSP00000044918,10090.ENSMUSP00000047333,10090.ENSMUSP00000050820…	Sox9,Ddx3x,Cdkn1b,Ascl1,Btg2,Igfbp3,Spry2,Cdkn1a,Trp53inp1,Bhlhe40,Gas6,Tob1,Irf2bpl,Inhbb,Zbtb7a,Zfp36l2,Ppp1r15b,Mex3d,Socs3,Gas1,Cggbp1,Socs4,Lif,Sox11,Deaf1,Elk4,Ccnd1,Zbtb18,Sox2,Set,Sox4,Dlg2,Klf4,Mecom,Apobec1,Prdm8,Renbp,Rlim,Furin,Vegfa,Ednrb,Zfp219,Bscl2,Apoe,Pou3f2,Purb
GO:0031324	negative regulation of cellular metabolic process	43	2357	0.31	0.00034	10090.ENSMUSP00000000579,10090.ENSMUSP00000000804,10090.ENSMUSP00000003115,10090.ENSMUSP00000020243,10090.ENSMUSP00000020692,10090.ENSMUSP00000020702,10090.ENSMUSP00000022709,10090.ENSMUSP00000023829,10090.ENSMUSP00000032194,10090.ENSMUSP00000033828,10090.ENSMUSP00000036039,10090.ENSMUSP00000041070,10090.ENSMUSP00000044918,10090.ENSMUSP00000047333,10090.ENSMUSP00000050820,10090.ENSMUSP00000057062…	Sox9,Ddx3x,Cdkn1b,Ascl1,Btg2,Igfbp3,Spry2,Cdkn1a,Bhlhe40,Gas6,Tob1,Irf2bpl,Inhbb,Zbtb7a,Zfp36l2,Ppp1r15b,Mex3d,Socs3,Gas1,Cggbp1,Socs4,Lif,Sox11,Deaf1,Elk4,Ccnd1,Zbtb18,Sox2,Set,Sox4,Dlg2,Klf4,Mecom,Apobec1,Prdm8,Renbp,Rlim,Furin,Vegfa,Ednrb,Zfp219,Apoe,Purb
GO:0001932	regulation of protein phosphorylation	30	1362	0.39	0.00035	10090.ENSMUSP00000000058,10090.ENSMUSP00000000356,10090.ENSMUSP00000000579,10090.ENSMUSP00000000804,10090.ENSMUSP00000003115,10090.ENSMUSP00000014065,10090.ENSMUSP00000017153,10090.ENSMUSP00000020702,10090.ENSMUSP00000022709,10090.ENSMUSP00000023087,10090.ENSMUSP00000023829,10090.ENSMUSP00000029331,10090.ENSMUSP00000031653,10090.ENSMUSP00000033828,10090.ENSMUSP00000038613,10090.ENSMUSP00000038841…	Cav2,Dazap2,Sox9,Ddx3x,Cdkn1b,Clip3,Sdc4,Igfbp3,Spry2,Twf1,Cdkn1a,P2ry1,Flt1,Gas6,Jcad,Rap2b,Inhbb,Ppp1r15b,Socs3,F2r,Socs4,Lif,Ccnd1,Sox2,Grik2,Klf4,Mecom,Vegfa,Ednrb,Apoe
GO:0048646	anatomical structure formation involved in morphogenesis	23	890	0.46	0.0004	10090.ENSMUSP00000000579,10090.ENSMUSP00000001326,10090.ENSMUSP00000015278,10090.ENSMUSP00000017153,10090.ENSMUSP00000020576,10090.ENSMUSP00000024698,10090.ENSMUSP00000031653,10090.ENSMUSP00000031866,10090.ENSMUSP00000032107,10090.ENSMUSP00000078070,10090.ENSMUSP00000079395,10090.ENSMUSP00000087119,10090.ENSMUSP00000091463,10090.ENSMUSP00000095253,10090.ENSMUSP00000096152,10090.ENSMUSP00000096755…	Sox9,Sp1,Aldh1a3,Sdc4,Ccng1,Tnfrsf12a,Flt1,Mtpn,Kbtbd8,Sox11,Deaf1,Mmp14,Fzd2,Ramp1,Tmod2,Sox2,Fjx1,Sox4,Col18a1,Fzd3,Vegfa,Zfp219,Adm
GO:0060174	limb bud formation	4	11	1.61	0.0004	10090.ENSMUSP00000000579,10090.ENSMUSP00000078070,10090.ENSMUSP00000100013,10090.ENSMUSP00000126854	Sox9,Sox11,Sox4,Zfp219
GO:0045595	regulation of cell differentiation	35	1751	0.35	0.00042	10090.ENSMUSP00000000579,10090.ENSMUSP00000003115,10090.ENSMUSP00000007012,10090.ENSMUSP00000020243,10090.ENSMUSP00000020702,10090.ENSMUSP00000021413,10090.ENSMUSP00000022709,10090.ENSMUSP00000024698,10090.ENSMUSP00000029865,10090.ENSMUSP00000031556,10090.ENSMUSP00000031653,10090.ENSMUSP00000033828,10090.ENSMUSP00000034878,10090.ENSMUSP00000036039,10090.ENSMUSP00000047333,10090.ENSMUSP00000050820…	Sox9,Cdkn1b,Sod2,Ascl1,Igfbp3,Nfkbia,Spry2,Tnfrsf12a,Trp53inp1,Tmem106b,Flt1,Gas6,Tmem30a,Tob1,Zbtb7a,Zfp36l2,Socs3,Lif,Brinp3,Sox11,Mmp14,Mex3c,Ccnd1,Sox2,Klf4,Mecom,Cntn4,Fzd3,Vegfa,Ednrb,Zfp219,Apoe,Pou3f2,Hist4h4,Adm
GO:0050878	regulation of body fluid levels	13	317	0.66	0.00045	10090.ENSMUSP00000024757,10090.ENSMUSP00000029331,10090.ENSMUSP00000029771,10090.ENSMUSP00000033828,10090.ENSMUSP00000036936,10090.ENSMUSP00000038841,10090.ENSMUSP00000061754,10090.ENSMUSP00000078088,10090.ENSMUSP00000091495,10090.ENSMUSP00000115883,10090.ENSMUSP00000126057,10090.ENSMUSP00000133302,10090.ENSMUSP00000140890	Enpp4,P2ry1,F3,Gas6,Scd1,Rap2b,F2r,Aqp4,Ccnd1,Vegfa,Ednrb,Apoe,Adm
GO:2000112	regulation of cellular macromolecule biosynthetic process	54	3324	0.26	0.00046	10090.ENSMUSP00000000579,10090.ENSMUSP00000000804,10090.ENSMUSP00000001326,10090.ENSMUSP00000003115,10090.ENSMUSP00000007012,10090.ENSMUSP00000020243,10090.ENSMUSP00000020692,10090.ENSMUSP00000021413,10090.ENSMUSP00000023829,10090.ENSMUSP00000027979,10090.ENSMUSP00000029331,10090.ENSMUSP00000029865,10090.ENSMUSP00000031646,10090.ENSMUSP00000031866,10090.ENSMUSP00000032107,10090.ENSMUSP00000032194…	Sox9,Ddx3x,Sp1,Cdkn1b,Sod2,Ascl1,Btg2,Nfkbia,Cdkn1a,Uhmk1,P2ry1,Trp53inp1,Rasl11a,Mtpn,Kbtbd8,Bhlhe40,Prkrir,Gas6,Tob1,Irf2bpl,Apex1,Pygo1,Zbtb7a,Zfp36l2,Epm2aip1,Ppp1r15b,Mex3d,Olig1,F2r,Nucks1,Cggbp1,Lif,Irak4,Sox11,Zfp422,Deaf1,Elk4,Fzd2,Ccnd1,Zbtb18,Ramp1,Sox2,Set,Sox4,Klf4,Mecom,Apobec1,Prdm8,Rlim,Vegfa,Ednrb,Zfp219,Pou3f2,Purb
GO:0006950	response to stress	49	2899	0.27	0.00047	10090.ENSMUSP00000000804,10090.ENSMUSP00000001326,10090.ENSMUSP00000003115,10090.ENSMUSP00000007012,10090.ENSMUSP00000017153,10090.ENSMUSP00000020252,10090.ENSMUSP00000020576,10090.ENSMUSP00000020692,10090.ENSMUSP00000023829,10090.ENSMUSP00000024706,10090.ENSMUSP00000024757,10090.ENSMUSP00000025399,10090.ENSMUSP00000025515,10090.ENSMUSP00000026565,10090.ENSMUSP00000027863,10090.ENSMUSP00000029331…	Ddx3x,Sp1,Cdkn1b,Sod2,Sdc4,Sycp3,Ccng1,Btg2,Cdkn1a,Pla2g7,Enpp4,Pmaip1,Tmx3,Ifitm3,Atp1b1,P2ry1,F3,Trp53inp1,Vamp3,Flt1,Mtpn,Oraov1,Gas6,Scd1,Rap2b,Chst2,Slc30a1,Apex1,Inhbb,Zfp36l2,Ppp1r15b,F2r,Nucks1,Irak4,Aqp4,Deaf1,Glul,Mmp14,Ccnd1,Sox4,Grik2,Klf4,Mecom,Apobec1,Vegfa,Tril,Ednrb,Apoe,Adm
GO:0010558	negative regulation of macromolecule biosynthetic process	29	1322	0.39	0.0005	10090.ENSMUSP00000000579,10090.ENSMUSP00000000804,10090.ENSMUSP00000003115,10090.ENSMUSP00000020243,10090.ENSMUSP00000020692,10090.ENSMUSP00000032194,10090.ENSMUSP00000033828,10090.ENSMUSP00000036039,10090.ENSMUSP00000041070,10090.ENSMUSP00000044918,10090.ENSMUSP00000047333,10090.ENSMUSP00000050820,10090.ENSMUSP00000057962,10090.ENSMUSP00000065845,10090.ENSMUSP00000078070,10090.ENSMUSP00000079395…	Sox9,Ddx3x,Cdkn1b,Ascl1,Btg2,Bhlhe40,Gas6,Tob1,Irf2bpl,Inhbb,Zbtb7a,Zfp36l2,Mex3d,Cggbp1,Sox11,Deaf1,Elk4,Ccnd1,Zbtb18,Sox2,Set,Klf4,Mecom,Prdm8,Rlim,Vegfa,Ednrb,Zfp219,Purb
GO:0035295	tube development	23	912	0.45	0.00053	10090.ENSMUSP00000000579,10090.ENSMUSP00000001326,10090.ENSMUSP00000017153,10090.ENSMUSP00000020243,10090.ENSMUSP00000022709,10090.ENSMUSP00000023829,10090.ENSMUSP00000024698,10090.ENSMUSP00000031653,10090.ENSMUSP00000064555,10090.ENSMUSP00000067066,10090.ENSMUSP00000078070,10090.ENSMUSP00000079395,10090.ENSMUSP00000087119,10090.ENSMUSP00000091463,10090.ENSMUSP00000095253,10090.ENSMUSP00000096755…	Sox9,Sp1,Sdc4,Ascl1,Spry2,Cdkn1a,Tnfrsf12a,Flt1,Gas1,Lif,Sox11,Deaf1,Mmp14,Fzd2,Ramp1,Sox2,Sox4,Col18a1,Fzd3,Vegfa,Ednrb,Apoe,Adm
GO:0048568	embryonic organ development	16	484	0.56	0.00055	10090.ENSMUSP00000000579,10090.ENSMUSP00000001326,10090.ENSMUSP00000015278,10090.ENSMUSP00000022709,10090.ENSMUSP00000024755,10090.ENSMUSP00000059129,10090.ENSMUSP00000064555,10090.ENSMUSP00000067066,10090.ENSMUSP00000078070,10090.ENSMUSP00000087119,10090.ENSMUSP00000091463,10090.ENSMUSP00000096755,10090.ENSMUSP00000099718,10090.ENSMUSP00000115325,10090.ENSMUSP00000115883,10090.ENSMUSP00000140890	Sox9,Sp1,Aldh1a3,Spry2,Clic5,Socs3,Gas1,Lif,Sox11,Mmp14,Fzd2,Sox2,Itga4,Fzd3,Vegfa,Adm
GO:0043065	positive regulation of apoptotic process	18	601	0.52	0.00056	10090.ENSMUSP00000000804,10090.ENSMUSP00000007012,10090.ENSMUSP00000014065,10090.ENSMUSP00000015278,10090.ENSMUSP00000020243,10090.ENSMUSP00000020702,10090.ENSMUSP00000024698,10090.ENSMUSP00000025399,10090.ENSMUSP00000029771,10090.ENSMUSP00000029865,10090.ENSMUSP00000044918,10090.ENSMUSP00000061754,10090.ENSMUSP00000099718,10090.ENSMUSP00000100013,10090.ENSMUSP00000101049,10090.ENSMUSP00000101127…	Ddx3x,Sod2,Clip3,Aldh1a3,Ascl1,Igfbp3,Tnfrsf12a,Pmaip1,F3,Trp53inp1,Inhbb,F2r,Itga4,Sox4,Col18a1,Grik2,Phlda1,Adm
GO:0009890	negative regulation of biosynthetic process	30	1408	0.37	0.00057	10090.ENSMUSP00000000579,10090.ENSMUSP00000000804,10090.ENSMUSP00000003115,10090.ENSMUSP00000020243,10090.ENSMUSP00000020692,10090.ENSMUSP00000032194,10090.ENSMUSP00000033828,10090.ENSMUSP00000036039,10090.ENSMUSP00000041070,10090.ENSMUSP00000044918,10090.ENSMUSP00000047333,10090.ENSMUSP00000050820,10090.ENSMUSP00000057962,10090.ENSMUSP00000065845,10090.ENSMUSP00000078070,10090.ENSMUSP00000079395…	Sox9,Ddx3x,Cdkn1b,Ascl1,Btg2,Bhlhe40,Gas6,Tob1,Irf2bpl,Inhbb,Zbtb7a,Zfp36l2,Mex3d,Cggbp1,Sox11,Deaf1,Elk4,Ccnd1,Zbtb18,Sox2,Set,Klf4,Mecom,Prdm8,Rlim,Vegfa,Ednrb,Zfp219,Apoe,Purb
GO:0009790	embryo development	25	1056	0.42	0.00059	10090.ENSMUSP00000000579,10090.ENSMUSP00000001326,10090.ENSMUSP00000015278,10090.ENSMUSP00000017153,10090.ENSMUSP00000022709,10090.ENSMUSP00000024755,10090.ENSMUSP00000031653,10090.ENSMUSP00000032107,10090.ENSMUSP00000042410,10090.ENSMUSP00000059129,10090.ENSMUSP00000064555,10090.ENSMUSP00000067066,10090.ENSMUSP00000078070,10090.ENSMUSP00000079395,10090.ENSMUSP00000082013,10090.ENSMUSP00000087119…	Sox9,Sp1,Aldh1a3,Sdc4,Spry2,Clic5,Flt1,Kbtbd8,Slc30a1,Socs3,Gas1,Lif,Sox11,Deaf1,Impad1,Mmp14,Fzd2,Zbtb18,Sox2,Itga4,Sox4,Mecom,Fzd3,Vegfa,Adm
GO:0010468	regulation of gene expression	58	3720	0.24	0.00059	10090.ENSMUSP00000000579,10090.ENSMUSP00000000804,10090.ENSMUSP00000001326,10090.ENSMUSP00000003115,10090.ENSMUSP00000007012,10090.ENSMUSP00000020243,10090.ENSMUSP00000020692,10090.ENSMUSP00000021413,10090.ENSMUSP00000022709,10090.ENSMUSP00000023829,10090.ENSMUSP00000027863,10090.ENSMUSP00000027979,10090.ENSMUSP00000029331,10090.ENSMUSP00000029865,10090.ENSMUSP00000031646,10090.ENSMUSP00000031866…	Sox9,Ddx3x,Sp1,Cdkn1b,Sod2,Ascl1,Btg2,Nfkbia,Spry2,Cdkn1a,Atp1b1,Uhmk1,P2ry1,Trp53inp1,Rasl11a,Mtpn,Kbtbd8,Bhlhe40,Prkrir,Gas6,Tob1,Irf2bpl,Apex1,Pygo1,Zbtb7a,Zfp36l2,Epm2aip1,Ppp1r15b,Mex3d,Olig1,F2r,Nucks1,Gas1,Cggbp1,Lif,Irak4,Sox11,Zfp422,Deaf1,Elk4,Mmp14,Fzd2,Ccnd1,Zbtb18,Sox2,Set,Sox4,Klf4,Mecom,Apobec1,Prdm8,Rlim,Vegfa,Ednrb,Zfp219,Apoe,Pou3f2,Purb
GO:0010648	negative regulation of cell communication	28	1269	0.39	0.00059	10090.ENSMUSP00000000058,10090.ENSMUSP00000000579,10090.ENSMUSP00000000804,10090.ENSMUSP00000007012,10090.ENSMUSP00000020702,10090.ENSMUSP00000021413,10090.ENSMUSP00000022561,10090.ENSMUSP00000022709,10090.ENSMUSP00000033828,10090.ENSMUSP00000036039,10090.ENSMUSP00000042410,10090.ENSMUSP00000044918,10090.ENSMUSP00000058896,10090.ENSMUSP00000059129,10090.ENSMUSP00000064555,10090.ENSMUSP00000066031…	Cav2,Sox9,Ddx3x,Sod2,Igfbp3,Nfkbia,Amer2,Spry2,Gas6,Tob1,Slc30a1,Inhbb,Ddit4l,Socs3,Gas1,Socs4,Lif,Mmp14,Ccnd1,Sox2,Grik2,Klf4,Mecom,Calm1,Tpt1,Vegfa,Apoe,Adm
GO:2000113	negative regulation of cellular macromolecule biosynthetic process	28	1269	0.39	0.00059	10090.ENSMUSP00000000579,10090.ENSMUSP00000000804,10090.ENSMUSP00000003115,10090.ENSMUSP00000020243,10090.ENSMUSP00000020692,10090.ENSMUSP00000032194,10090.ENSMUSP00000033828,10090.ENSMUSP00000036039,10090.ENSMUSP00000041070,10090.ENSMUSP00000047333,10090.ENSMUSP00000050820,10090.ENSMUSP00000057962,10090.ENSMUSP00000065845,10090.ENSMUSP00000078070,10090.ENSMUSP00000079395,10090.ENSMUSP00000083743…	Sox9,Ddx3x,Cdkn1b,Ascl1,Btg2,Bhlhe40,Gas6,Tob1,Irf2bpl,Zbtb7a,Zfp36l2,Mex3d,Cggbp1,Sox11,Deaf1,Elk4,Ccnd1,Zbtb18,Sox2,Set,Klf4,Mecom,Prdm8,Rlim,Vegfa,Ednrb,Zfp219,Purb
GO:0023057	negative regulation of signaling	28	1271	0.39	0.0006	10090.ENSMUSP00000000058,10090.ENSMUSP00000000579,10090.ENSMUSP00000000804,10090.ENSMUSP00000007012,10090.ENSMUSP00000020702,10090.ENSMUSP00000021413,10090.ENSMUSP00000022561,10090.ENSMUSP00000022709,10090.ENSMUSP00000033828,10090.ENSMUSP00000036039,10090.ENSMUSP00000042410,10090.ENSMUSP00000044918,10090.ENSMUSP00000058896,10090.ENSMUSP00000059129,10090.ENSMUSP00000064555,10090.ENSMUSP00000066031…	Cav2,Sox9,Ddx3x,Sod2,Igfbp3,Nfkbia,Amer2,Spry2,Gas6,Tob1,Slc30a1,Inhbb,Ddit4l,Socs3,Gas1,Socs4,Lif,Mmp14,Ccnd1,Sox2,Grik2,Klf4,Mecom,Calm1,Tpt1,Vegfa,Apoe,Adm
GO:0031326	regulation of cellular biosynthetic process	56	3549	0.24	0.0006	10090.ENSMUSP00000000579,10090.ENSMUSP00000000804,10090.ENSMUSP00000001326,10090.ENSMUSP00000003115,10090.ENSMUSP00000007012,10090.ENSMUSP00000020243,10090.ENSMUSP00000020692,10090.ENSMUSP00000021413,10090.ENSMUSP00000023829,10090.ENSMUSP00000025236,10090.ENSMUSP00000027979,10090.ENSMUSP00000029331,10090.ENSMUSP00000029865,10090.ENSMUSP00000031646,10090.ENSMUSP00000031866,10090.ENSMUSP00000032107…	Sox9,Ddx3x,Sp1,Cdkn1b,Sod2,Ascl1,Btg2,Nfkbia,Cdkn1a,Stard4,Uhmk1,P2ry1,Trp53inp1,Rasl11a,Mtpn,Kbtbd8,Bhlhe40,Prkrir,Gas6,Tob1,Irf2bpl,Apex1,Pygo1,Inhbb,Zbtb7a,Zfp36l2,Epm2aip1,Ppp1r15b,Mex3d,Olig1,F2r,Nucks1,Cggbp1,Lif,Irak4,Sox11,Zfp422,Deaf1,Elk4,Fzd2,Ccnd1,Zbtb18,Ramp1,Sox2,Set,Sox4,Klf4,Mecom,Apobec1,Prdm8,Rlim,Vegfa,Ednrb,Zfp219,Pou3f2,Purb
GO:0040017	positive regulation of locomotion	17	550	0.53	0.0006	10090.ENSMUSP00000000058,10090.ENSMUSP00000000579,10090.ENSMUSP00000001326,10090.ENSMUSP00000007012,10090.ENSMUSP00000008745,10090.ENSMUSP00000022709,10090.ENSMUSP00000024706,10090.ENSMUSP00000029771,10090.ENSMUSP00000031653,10090.ENSMUSP00000033828,10090.ENSMUSP00000038613,10090.ENSMUSP00000061754,10090.ENSMUSP00000087119,10090.ENSMUSP00000099718,10090.ENSMUSP00000101049,10090.ENSMUSP00000113370…	Cav2,Sox9,Sp1,Sod2,Rab25,Spry2,Pla2g7,F3,Flt1,Gas6,Jcad,F2r,Mmp14,Itga4,Col18a1,Furin,Vegfa
GO:0051239	regulation of multicellular organismal process	48	2858	0.27	0.00061	10090.ENSMUSP00000000579,10090.ENSMUSP00000001326,10090.ENSMUSP00000003115,10090.ENSMUSP00000007012,10090.ENSMUSP00000008745,10090.ENSMUSP00000020243,10090.ENSMUSP00000021413,10090.ENSMUSP00000022709,10090.ENSMUSP00000023087,10090.ENSMUSP00000024698,10090.ENSMUSP00000024757,10090.ENSMUSP00000024860,10090.ENSMUSP00000027863,10090.ENSMUSP00000029331,10090.ENSMUSP00000029771,10090.ENSMUSP00000031556…	Sox9,Sp1,Cdkn1b,Sod2,Rab25,Ascl1,Nfkbia,Spry2,Twf1,Tnfrsf12a,Enpp4,Ehd3,Atp1b1,P2ry1,F3,Tmem106b,Flt1,Mtpn,Gas6,Tmem30a,Tob1,Jcad,Inhbb,Zbtb7a,Zfp36l2,F2r,Lif,Brinp3,Sox11,Aqp4,Deaf1,Mmp14,Fzd2,Ccnd1,Sox2,Klf4,Cntn4,Furin,Fzd3,Vegfa,Tril,Ednrb,Zfp219,Slitrk2,Apoe,Pou3f2,Hist4h4,Adm
GO:0030335	positive regulation of cell migration	16	500	0.55	0.0007	10090.ENSMUSP00000000579,10090.ENSMUSP00000001326,10090.ENSMUSP00000007012,10090.ENSMUSP00000008745,10090.ENSMUSP00000022709,10090.ENSMUSP00000024706,10090.ENSMUSP00000029771,10090.ENSMUSP00000031653,10090.ENSMUSP00000033828,10090.ENSMUSP00000038613,10090.ENSMUSP00000061754,10090.ENSMUSP00000087119,10090.ENSMUSP00000099718,10090.ENSMUSP00000101049,10090.ENSMUSP00000113370,10090.ENSMUSP00000115883	Sox9,Sp1,Sod2,Rab25,Spry2,Pla2g7,F3,Flt1,Gas6,Jcad,F2r,Mmp14,Itga4,Col18a1,Furin,Vegfa
GO:0060548	negative regulation of cell death	24	1004	0.42	0.0007	10090.ENSMUSP00000000579,10090.ENSMUSP00000000804,10090.ENSMUSP00000003115,10090.ENSMUSP00000007012,10090.ENSMUSP00000020243,10090.ENSMUSP00000020576,10090.ENSMUSP00000020692,10090.ENSMUSP00000022709,10090.ENSMUSP00000023829,10090.ENSMUSP00000033828,10090.ENSMUSP00000059129,10090.ENSMUSP00000061754,10090.ENSMUSP00000064555,10090.ENSMUSP00000078070,10090.ENSMUSP00000099930,10090.ENSMUSP00000100013…	Sox9,Ddx3x,Cdkn1b,Sod2,Ascl1,Ccng1,Btg2,Spry2,Cdkn1a,Gas6,Socs3,F2r,Gas1,Sox11,Set,Sox4,Grik2,Klf4,Mecom,Tpt1,Fzd3,Vegfa,Ednrb,Apoe
GO:0051248	negative regulation of protein metabolic process	25	1079	0.41	0.00075	10090.ENSMUSP00000000804,10090.ENSMUSP00000003115,10090.ENSMUSP00000020692,10090.ENSMUSP00000020702,10090.ENSMUSP00000022709,10090.ENSMUSP00000023829,10090.ENSMUSP00000033828,10090.ENSMUSP00000036039,10090.ENSMUSP00000044918,10090.ENSMUSP00000050820,10090.ENSMUSP00000057062,10090.ENSMUSP00000057962,10090.ENSMUSP00000059129,10090.ENSMUSP00000064555,10090.ENSMUSP00000066031,10090.ENSMUSP00000067066…	Ddx3x,Cdkn1b,Btg2,Igfbp3,Spry2,Cdkn1a,Gas6,Tob1,Inhbb,Zfp36l2,Ppp1r15b,Mex3d,Socs3,Gas1,Socs4,Lif,Sox4,Klf4,Mecom,Renbp,Furin,Vegfa,Ednrb,Apoe,Purb
GO:0050793	regulation of developmental process	43	2475	0.28	0.00083	10090.ENSMUSP00000000579,10090.ENSMUSP00000001326,10090.ENSMUSP00000003115,10090.ENSMUSP00000007012,10090.ENSMUSP00000020243,10090.ENSMUSP00000020702,10090.ENSMUSP00000021413,10090.ENSMUSP00000022709,10090.ENSMUSP00000024698,10090.ENSMUSP00000029331,10090.ENSMUSP00000029771,10090.ENSMUSP00000029865,10090.ENSMUSP00000031556,10090.ENSMUSP00000031653,10090.ENSMUSP00000033828,10090.ENSMUSP00000034878…	Sox9,Sp1,Cdkn1b,Sod2,Ascl1,Igfbp3,Nfkbia,Spry2,Tnfrsf12a,P2ry1,F3,Trp53inp1,Tmem106b,Flt1,Gas6,Tmem30a,Tob1,Jcad,Zbtb7a,Zfp36l2,Socs3,Lif,Brinp3,Sox11,Deaf1,Mmp14,Mex3c,Fzd2,Ccnd1,Sox2,Klf4,Mecom,Tpt1,Cntn4,Fzd3,Vegfa,Ednrb,Zfp219,Slitrk2,Apoe,Pou3f2,Hist4h4,Adm
GO:0031327	negative regulation of cellular biosynthetic process	29	1375	0.37	0.00084	10090.ENSMUSP00000000579,10090.ENSMUSP00000000804,10090.ENSMUSP00000003115,10090.ENSMUSP00000020243,10090.ENSMUSP00000020692,10090.ENSMUSP00000032194,10090.ENSMUSP00000033828,10090.ENSMUSP00000036039,10090.ENSMUSP00000041070,10090.ENSMUSP00000044918,10090.ENSMUSP00000047333,10090.ENSMUSP00000050820,10090.ENSMUSP00000057962,10090.ENSMUSP00000065845,10090.ENSMUSP00000078070,10090.ENSMUSP00000079395…	Sox9,Ddx3x,Cdkn1b,Ascl1,Btg2,Bhlhe40,Gas6,Tob1,Irf2bpl,Inhbb,Zbtb7a,Zfp36l2,Mex3d,Cggbp1,Sox11,Deaf1,Elk4,Ccnd1,Zbtb18,Sox2,Set,Klf4,Mecom,Prdm8,Rlim,Vegfa,Ednrb,Zfp219,Purb
GO:0032269	negative regulation of cellular protein metabolic process	24	1020	0.42	0.00085	10090.ENSMUSP00000000804,10090.ENSMUSP00000003115,10090.ENSMUSP00000020692,10090.ENSMUSP00000020702,10090.ENSMUSP00000022709,10090.ENSMUSP00000023829,10090.ENSMUSP00000033828,10090.ENSMUSP00000036039,10090.ENSMUSP00000050820,10090.ENSMUSP00000057062,10090.ENSMUSP00000057962,10090.ENSMUSP00000059129,10090.ENSMUSP00000064555,10090.ENSMUSP00000066031,10090.ENSMUSP00000067066,10090.ENSMUSP00000100013…	Ddx3x,Cdkn1b,Btg2,Igfbp3,Spry2,Cdkn1a,Gas6,Tob1,Zfp36l2,Ppp1r15b,Mex3d,Socs3,Gas1,Socs4,Lif,Sox4,Klf4,Mecom,Renbp,Furin,Vegfa,Ednrb,Apoe,Purb
GO:0051726	regulation of cell cycle	23	954	0.43	0.00087	10090.ENSMUSP00000000058,10090.ENSMUSP00000000579,10090.ENSMUSP00000000804,10090.ENSMUSP00000003115,10090.ENSMUSP00000020243,10090.ENSMUSP00000020576,10090.ENSMUSP00000023829,10090.ENSMUSP00000027979,10090.ENSMUSP00000029865,10090.ENSMUSP00000033388,10090.ENSMUSP00000042602,10090.ENSMUSP00000050820,10090.ENSMUSP00000064555,10090.ENSMUSP00000067066,10090.ENSMUSP00000074201,10090.ENSMUSP00000078070…	Cav2,Sox9,Ddx3x,Cdkn1b,Ascl1,Ccng1,Cdkn1a,Uhmk1,Trp53inp1,Oraov1,Apex1,Zfp36l2,Gas1,Lif,Brinp3,Sox11,Ccnd1,Klhl9,Sox2,Sox4,Klf4,Mecom,Fzd3
GO:0009987	cellular process	141	12459	0.1	0.00088	10090.ENSMUSP00000000058,10090.ENSMUSP00000000579,10090.ENSMUSP00000000804,10090.ENSMUSP00000001326,10090.ENSMUSP00000003115,10090.ENSMUSP00000004140,10090.ENSMUSP00000007012,10090.ENSMUSP00000008745,10090.ENSMUSP00000014065,10090.ENSMUSP00000015278,10090.ENSMUSP00000017153,10090.ENSMUSP00000018990,10090.ENSMUSP00000020243,10090.ENSMUSP00000020252,10090.ENSMUSP00000020576,10090.ENSMUSP00000020692…	Cav2,Sox9,Ddx3x,Sp1,Cdkn1b,Gstm1,Sod2,Rab25,Clip3,Aldh1a3,Sdc4,Pank3,Ascl1,Sycp3,Ccng1,Btg2,Igfbp3,Nfkbia,Amer2,Spry2,Twf1,Cdkn1a,Tnfrsf12a,Pla2g7,Clic5,Enpp4,Arhgap28,Ehd3,Stard4,Pmaip1,Tmx3,Fth1,Scd2,Ifitm3,Coa5,Ogfrl1,Atp1b1,Uhmk1,Lin7c,P2ry1,F3,Trp53inp1,Vamp3,Tmem106b,Rasl11a,Flt1,Mtpn,Fbxl14,Kbtbd8,Bhlhe40,Oraov1,Gas6,Tmem30a,Scd1,Lrfn3,Rap2b,Sepw1,Chst2,Slc30a1,Apex1,Pygo1,Inhbb,Zbtb7a,Atp…
GO:0065009	regulation of molecular function	50	3081	0.25	0.00088	10090.ENSMUSP00000000058,10090.ENSMUSP00000000356,10090.ENSMUSP00000000804,10090.ENSMUSP00000003115,10090.ENSMUSP00000007012,10090.ENSMUSP00000017153,10090.ENSMUSP00000020702,10090.ENSMUSP00000021413,10090.ENSMUSP00000022709,10090.ENSMUSP00000023829,10090.ENSMUSP00000024840,10090.ENSMUSP00000024860,10090.ENSMUSP00000025399,10090.ENSMUSP00000027863,10090.ENSMUSP00000029331,10090.ENSMUSP00000029771…	Cav2,Dazap2,Ddx3x,Cdkn1b,Sod2,Sdc4,Igfbp3,Nfkbia,Spry2,Cdkn1a,Arhgap28,Ehd3,Pmaip1,Atp1b1,P2ry1,F3,Flt1,Mtpn,Bhlhe40,Gas6,Rap2b,Slc30a1,Inhbb,Atp1b2,Epm2aip1,Ppp1r15b,Socs3,F2r,Nucks1,Socs4,Lif,Irak4,Sox11,Mex3b,Mmp14,Fzd2,Ccnd1,Sox2,Itga4,Chml,Dlg2,Klf4,Calm1,Apobec1,Renbp,Rlim,Furin,Vegfa,Apoe,Adm
GO:0048592	eye morphogenesis	9	163	0.79	0.00094	10090.ENSMUSP00000000579,10090.ENSMUSP00000001326,10090.ENSMUSP00000015278,10090.ENSMUSP00000031653,10090.ENSMUSP00000064555,10090.ENSMUSP00000078070,10090.ENSMUSP00000096755,10090.ENSMUSP00000097270,10090.ENSMUSP00000115883	Sox9,Sp1,Aldh1a3,Flt1,Gas1,Sox11,Sox2,Fjx1,Vegfa
GO:0023056	positive regulation of signaling	32	1615	0.34	0.00095	10090.ENSMUSP00000000058,10090.ENSMUSP00000000579,10090.ENSMUSP00000000804,10090.ENSMUSP00000015278,10090.ENSMUSP00000020243,10090.ENSMUSP00000020702,10090.ENSMUSP00000022709,10090.ENSMUSP00000024698,10090.ENSMUSP00000025399,10090.ENSMUSP00000029331,10090.ENSMUSP00000029771,10090.ENSMUSP00000029865,10090.ENSMUSP00000030797,10090.ENSMUSP00000031653,10090.ENSMUSP00000033828,10090.ENSMUSP00000038613…	Cav2,Sox9,Ddx3x,Aldh1a3,Ascl1,Igfbp3,Spry2,Tnfrsf12a,Pmaip1,P2ry1,F3,Trp53inp1,Vamp3,Flt1,Gas6,Jcad,Inhbb,F2r,Nucks1,Gas1,Lif,Irak4,Sox11,Glul,Fzd2,Tmod2,Sox2,Sox4,Grik2,Selt,Furin,Vegfa
GO:0001936	regulation of endothelial cell proliferation	8	125	0.85	0.00097	10090.ENSMUSP00000000058,10090.ENSMUSP00000001326,10090.ENSMUSP00000029771,10090.ENSMUSP00000031653,10090.ENSMUSP00000038613,10090.ENSMUSP00000099718,10090.ENSMUSP00000115883,10090.ENSMUSP00000133302	Cav2,Sp1,F3,Flt1,Jcad,Itga4,Vegfa,Apoe
GO:0051240	positive regulation of multicellular organismal process	33	1695	0.33	0.00097	10090.ENSMUSP00000000579,10090.ENSMUSP00000001326,10090.ENSMUSP00000007012,10090.ENSMUSP00000008745,10090.ENSMUSP00000020243,10090.ENSMUSP00000023087,10090.ENSMUSP00000024698,10090.ENSMUSP00000024757,10090.ENSMUSP00000029331,10090.ENSMUSP00000029771,10090.ENSMUSP00000031556,10090.ENSMUSP00000031653,10090.ENSMUSP00000031866,10090.ENSMUSP00000033828,10090.ENSMUSP00000034878,10090.ENSMUSP00000038613…	Sox9,Sp1,Sod2,Rab25,Ascl1,Twf1,Tnfrsf12a,Enpp4,P2ry1,F3,Tmem106b,Flt1,Mtpn,Gas6,Tmem30a,Jcad,Inhbb,F2r,Lif,Brinp3,Sox11,Mmp14,Ccnd1,Sox2,Klf4,Fzd3,Vegfa,Ednrb,Zfp219,Slitrk2,Apoe,Pou3f2,Adm
GO:0007050	cell cycle arrest	7	91	0.93	0.00099	10090.ENSMUSP00000003115,10090.ENSMUSP00000023829,10090.ENSMUSP00000027979,10090.ENSMUSP00000029865,10090.ENSMUSP00000064555,10090.ENSMUSP00000074201,10090.ENSMUSP00000096755	Cdkn1b,Cdkn1a,Uhmk1,Trp53inp1,Gas1,Brinp3,Sox2
GO:0043009	chordate embryonic development	19	705	0.48	0.001	10090.ENSMUSP00000000579,10090.ENSMUSP00000001326,10090.ENSMUSP00000017153,10090.ENSMUSP00000032107,10090.ENSMUSP00000042410,10090.ENSMUSP00000059129,10090.ENSMUSP00000064555,10090.ENSMUSP00000067066,10090.ENSMUSP00000078070,10090.ENSMUSP00000079395,10090.ENSMUSP00000087119,10090.ENSMUSP00000091463,10090.ENSMUSP00000091831,10090.ENSMUSP00000099718,10090.ENSMUSP00000100013,10090.ENSMUSP00000103905…	Sox9,Sp1,Sdc4,Kbtbd8,Slc30a1,Socs3,Gas1,Lif,Sox11,Deaf1,Mmp14,Fzd2,Zbtb18,Itga4,Sox4,Mecom,Fzd3,Vegfa,Adm
GO:0043069	negative regulation of programmed cell death	22	901	0.43	0.001	10090.ENSMUSP00000000579,10090.ENSMUSP00000000804,10090.ENSMUSP00000003115,10090.ENSMUSP00000007012,10090.ENSMUSP00000020243,10090.ENSMUSP00000020576,10090.ENSMUSP00000020692,10090.ENSMUSP00000022709,10090.ENSMUSP00000023829,10090.ENSMUSP00000033828,10090.ENSMUSP00000059129,10090.ENSMUSP00000061754,10090.ENSMUSP00000064555,10090.ENSMUSP00000099930,10090.ENSMUSP00000101127,10090.ENSMUSP00000103245…	Sox9,Ddx3x,Cdkn1b,Sod2,Ascl1,Ccng1,Btg2,Spry2,Cdkn1a,Gas6,Socs3,F2r,Gas1,Set,Grik2,Klf4,Mecom,Tpt1,Fzd3,Vegfa,Ednrb,Apoe
GO:0048593	camera-type eye morphogenesis	8	127	0.84	0.001	10090.ENSMUSP00000000579,10090.ENSMUSP00000001326,10090.ENSMUSP00000015278,10090.ENSMUSP00000031653,10090.ENSMUSP00000078070,10090.ENSMUSP00000096755,10090.ENSMUSP00000097270,10090.ENSMUSP00000115883	Sox9,Sp1,Aldh1a3,Flt1,Sox11,Sox2,Fjx1,Vegfa
GO:0060562	epithelial tube morphogenesis	13	357	0.61	0.001	10090.ENSMUSP00000000579,10090.ENSMUSP00000017153,10090.ENSMUSP00000022709,10090.ENSMUSP00000031653,10090.ENSMUSP00000078070,10090.ENSMUSP00000079395,10090.ENSMUSP00000087119,10090.ENSMUSP00000091463,10090.ENSMUSP00000096755,10090.ENSMUSP00000100013,10090.ENSMUSP00000115325,10090.ENSMUSP00000115883,10090.ENSMUSP00000140890	Sox9,Sdc4,Spry2,Flt1,Sox11,Deaf1,Mmp14,Fzd2,Sox2,Sox4,Fzd3,Vegfa,Adm
GO:0042471	ear morphogenesis	8	129	0.84	0.0011	10090.ENSMUSP00000000579,10090.ENSMUSP00000015278,10090.ENSMUSP00000022709,10090.ENSMUSP00000024755,10090.ENSMUSP00000064555,10090.ENSMUSP00000091463,10090.ENSMUSP00000096755,10090.ENSMUSP00000115325	Sox9,Aldh1a3,Spry2,Clic5,Gas1,Fzd2,Sox2,Fzd3
GO:0051254	positive regulation of RNA metabolic process	31	1558	0.34	0.0011	10090.ENSMUSP00000000579,10090.ENSMUSP00000000804,10090.ENSMUSP00000001326,10090.ENSMUSP00000020243,10090.ENSMUSP00000020692,10090.ENSMUSP00000021413,10090.ENSMUSP00000029331,10090.ENSMUSP00000029865,10090.ENSMUSP00000031646,10090.ENSMUSP00000036039,10090.ENSMUSP00000041070,10090.ENSMUSP00000042602,10090.ENSMUSP00000044368,10090.ENSMUSP00000050820,10090.ENSMUSP00000057962,10090.ENSMUSP00000061754…	Sox9,Ddx3x,Sp1,Ascl1,Btg2,Nfkbia,P2ry1,Trp53inp1,Rasl11a,Tob1,Irf2bpl,Apex1,Pygo1,Zfp36l2,Mex3d,F2r,Nucks1,Lif,Sox11,Deaf1,Elk4,Fzd2,Zbtb18,Sox2,Sox4,Klf4,Mecom,Apobec1,Vegfa,Zfp219,Pou3f2
GO:0051716	cellular response to stimulus	72	5142	0.19	0.0011	10090.ENSMUSP00000000058,10090.ENSMUSP00000000579,10090.ENSMUSP00000000804,10090.ENSMUSP00000001326,10090.ENSMUSP00000003115,10090.ENSMUSP00000004140,10090.ENSMUSP00000007012,10090.ENSMUSP00000017153,10090.ENSMUSP00000020243,10090.ENSMUSP00000020252,10090.ENSMUSP00000020576,10090.ENSMUSP00000020692,10090.ENSMUSP00000021413,10090.ENSMUSP00000022561,10090.ENSMUSP00000022709,10090.ENSMUSP00000023829…	Cav2,Sox9,Ddx3x,Sp1,Cdkn1b,Gstm1,Sod2,Sdc4,Ascl1,Sycp3,Ccng1,Btg2,Nfkbia,Amer2,Spry2,Cdkn1a,Tnfrsf12a,Arhgap28,Pmaip1,Tmx3,Ifitm3,Ogfrl1,Atp1b1,P2ry1,F3,Trp53inp1,Vamp3,Rasl11a,Flt1,Mtpn,Oraov1,Gas6,Rap2b,Sepw1,Apex1,Pygo1,Inhbb,Zfp36l2,Ppp1r15b,Socs3,F2r,Nucks1,Socs4,Lif,Gabrg3,Brinp3,Irak4,Sox11,Aqp4,Glul,Fzd2,Ccnd1,Ramp1,Itga4,Sox4,Chml,Grik2,Dlg2,Klf4,Selt,Apobec1,Fzd3,Vegfa,Tril,Pfkp,Trove2,…
GO:1903507	negative regulation of nucleic acid-templated transcription	25	1121	0.39	0.0011	10090.ENSMUSP00000000579,10090.ENSMUSP00000003115,10090.ENSMUSP00000020243,10090.ENSMUSP00000020692,10090.ENSMUSP00000032194,10090.ENSMUSP00000033828,10090.ENSMUSP00000036039,10090.ENSMUSP00000041070,10090.ENSMUSP00000047333,10090.ENSMUSP00000065845,10090.ENSMUSP00000078070,10090.ENSMUSP00000079395,10090.ENSMUSP00000083743,10090.ENSMUSP00000091495,10090.ENSMUSP00000091831,10090.ENSMUSP00000096755…	Sox9,Cdkn1b,Ascl1,Btg2,Bhlhe40,Gas6,Tob1,Irf2bpl,Zbtb7a,Cggbp1,Sox11,Deaf1,Elk4,Ccnd1,Zbtb18,Sox2,Set,Klf4,Mecom,Prdm8,Rlim,Vegfa,Ednrb,Zfp219,Purb
GO:0016331	morphogenesis of embryonic epithelium	9	173	0.76	0.0012	10090.ENSMUSP00000000579,10090.ENSMUSP00000015278,10090.ENSMUSP00000017153,10090.ENSMUSP00000078070,10090.ENSMUSP00000079395,10090.ENSMUSP00000091463,10090.ENSMUSP00000100013,10090.ENSMUSP00000115325,10090.ENSMUSP00000140890	Sox9,Aldh1a3,Sdc4,Sox11,Deaf1,Fzd2,Sox4,Fzd3,Adm
GO:0035148	tube formation	9	171	0.77	0.0012	10090.ENSMUSP00000000579,10090.ENSMUSP00000017153,10090.ENSMUSP00000078070,10090.ENSMUSP00000079395,10090.ENSMUSP00000091463,10090.ENSMUSP00000100013,10090.ENSMUSP00000115325,10090.ENSMUSP00000115883,10090.ENSMUSP00000140890	Sox9,Sdc4,Sox11,Deaf1,Fzd2,Sox4,Fzd3,Vegfa,Adm
GO:0042063	gliogenesis	10	217	0.71	0.0012	10090.ENSMUSP00000000579,10090.ENSMUSP00000020243,10090.ENSMUSP00000029331,10090.ENSMUSP00000061408,10090.ENSMUSP00000067066,10090.ENSMUSP00000078070,10090.ENSMUSP00000087119,10090.ENSMUSP00000100013,10090.ENSMUSP00000108583,10090.ENSMUSP00000136147	Sox9,Ascl1,P2ry1,Olig1,Lif,Sox11,Mmp14,Sox4,Prdm8,Pou3f2
GO:0023051	regulation of signaling	50	3150	0.25	0.0013	10090.ENSMUSP00000000058,10090.ENSMUSP00000000579,10090.ENSMUSP00000000804,10090.ENSMUSP00000007012,10090.ENSMUSP00000015278,10090.ENSMUSP00000020243,10090.ENSMUSP00000020702,10090.ENSMUSP00000021413,10090.ENSMUSP00000022561,10090.ENSMUSP00000022709,10090.ENSMUSP00000024698,10090.ENSMUSP00000024860,10090.ENSMUSP00000025399,10090.ENSMUSP00000029331,10090.ENSMUSP00000029771,10090.ENSMUSP00000029865…	Cav2,Sox9,Ddx3x,Sod2,Aldh1a3,Ascl1,Igfbp3,Nfkbia,Amer2,Spry2,Tnfrsf12a,Ehd3,Pmaip1,P2ry1,F3,Trp53inp1,Vamp3,Flt1,Gas6,Tob1,Jcad,Slc30a1,Inhbb,Ddit4l,Socs3,F2r,Nucks1,Gas1,Socs4,Lif,Irak4,Sox11,Glul,Mmp14,Fzd2,Ccnd1,Ramp1,Tmod2,Sox2,Sox4,Grik2,Klf4,Selt,Mecom,Calm1,Tpt1,Furin,Vegfa,Apoe,Adm
GO:0051253	negative regulation of RNA metabolic process	26	1204	0.38	0.0013	10090.ENSMUSP00000000579,10090.ENSMUSP00000003115,10090.ENSMUSP00000020243,10090.ENSMUSP00000020692,10090.ENSMUSP00000032194,10090.ENSMUSP00000033828,10090.ENSMUSP00000036039,10090.ENSMUSP00000041070,10090.ENSMUSP00000047333,10090.ENSMUSP00000065845,10090.ENSMUSP00000078070,10090.ENSMUSP00000079395,10090.ENSMUSP00000083743,10090.ENSMUSP00000091495,10090.ENSMUSP00000091831,10090.ENSMUSP00000096755…	Sox9,Cdkn1b,Ascl1,Btg2,Bhlhe40,Gas6,Tob1,Irf2bpl,Zbtb7a,Cggbp1,Sox11,Deaf1,Elk4,Ccnd1,Zbtb18,Sox2,Set,Klf4,Mecom,Apobec1,Prdm8,Rlim,Vegfa,Ednrb,Zfp219,Purb
GO:1901988	negative regulation of cell cycle phase transition	8	136	0.81	0.0014	10090.ENSMUSP00000020576,10090.ENSMUSP00000023829,10090.ENSMUSP00000033388,10090.ENSMUSP00000050820,10090.ENSMUSP00000064555,10090.ENSMUSP00000091495,10090.ENSMUSP00000100013,10090.ENSMUSP00000103245	Ccng1,Cdkn1a,Oraov1,Zfp36l2,Gas1,Ccnd1,Sox4,Klf4
GO:0001934	positive regulation of protein phosphorylation	22	937	0.42	0.0015	10090.ENSMUSP00000000058,10090.ENSMUSP00000000356,10090.ENSMUSP00000000579,10090.ENSMUSP00000000804,10090.ENSMUSP00000003115,10090.ENSMUSP00000014065,10090.ENSMUSP00000017153,10090.ENSMUSP00000020702,10090.ENSMUSP00000022709,10090.ENSMUSP00000023829,10090.ENSMUSP00000029331,10090.ENSMUSP00000031653,10090.ENSMUSP00000033828,10090.ENSMUSP00000038613,10090.ENSMUSP00000038841,10090.ENSMUSP00000044918…	Cav2,Dazap2,Sox9,Ddx3x,Cdkn1b,Clip3,Sdc4,Igfbp3,Spry2,Cdkn1a,P2ry1,Flt1,Gas6,Jcad,Rap2b,Inhbb,F2r,Lif,Ccnd1,Sox2,Vegfa,Ednrb
GO:1901987	regulation of cell cycle phase transition	11	272	0.65	0.0015	10090.ENSMUSP00000000804,10090.ENSMUSP00000003115,10090.ENSMUSP00000020576,10090.ENSMUSP00000023829,10090.ENSMUSP00000033388,10090.ENSMUSP00000042602,10090.ENSMUSP00000050820,10090.ENSMUSP00000064555,10090.ENSMUSP00000091495,10090.ENSMUSP00000100013,10090.ENSMUSP00000103245	Ddx3x,Cdkn1b,Ccng1,Cdkn1a,Oraov1,Apex1,Zfp36l2,Gas1,Ccnd1,Sox4,Klf4
GO:0003357	noradrenergic neuron differentiation	3	6	1.74	0.0016	10090.ENSMUSP00000020243,10090.ENSMUSP00000078070,10090.ENSMUSP00000100013	Ascl1,Sox11,Sox4
GO:0061013	regulation of mRNA catabolic process	7	101	0.89	0.0016	10090.ENSMUSP00000020692,10090.ENSMUSP00000036039,10090.ENSMUSP00000042602,10090.ENSMUSP00000050820,10090.ENSMUSP00000057962,10090.ENSMUSP00000108205,10090.ENSMUSP00000115883	Btg2,Tob1,Apex1,Zfp36l2,Mex3d,Apobec1,Vegfa
GO:0098727	maintenance of cell number	8	139	0.8	0.0016	10090.ENSMUSP00000000579,10090.ENSMUSP00000050820,10090.ENSMUSP00000067066,10090.ENSMUSP00000096755,10090.ENSMUSP00000100013,10090.ENSMUSP00000103245,10090.ENSMUSP00000103905,10090.ENSMUSP00000106519	Sox9,Zfp36l2,Lif,Sox2,Sox4,Klf4,Mecom,Tpt1
GO:0009891	positive regulation of biosynthetic process	34	1847	0.31	0.0017	10090.ENSMUSP00000000579,10090.ENSMUSP00000000804,10090.ENSMUSP00000001326,10090.ENSMUSP00000007012,10090.ENSMUSP00000020243,10090.ENSMUSP00000021413,10090.ENSMUSP00000025236,10090.ENSMUSP00000027979,10090.ENSMUSP00000029331,10090.ENSMUSP00000029865,10090.ENSMUSP00000031646,10090.ENSMUSP00000031866,10090.ENSMUSP00000041070,10090.ENSMUSP00000042602,10090.ENSMUSP00000044368,10090.ENSMUSP00000052904…	Sox9,Ddx3x,Sp1,Sod2,Ascl1,Nfkbia,Stard4,Uhmk1,P2ry1,Trp53inp1,Rasl11a,Mtpn,Irf2bpl,Apex1,Pygo1,Epm2aip1,F2r,Nucks1,Lif,Sox11,Deaf1,Elk4,Fzd2,Zbtb18,Ramp1,Sox2,Sox4,Klf4,Mecom,Apobec1,Vegfa,Zfp219,Apoe,Pou3f2
GO:0010647	positive regulation of cell communication	31	1608	0.33	0.0017	10090.ENSMUSP00000000058,10090.ENSMUSP00000000579,10090.ENSMUSP00000000804,10090.ENSMUSP00000015278,10090.ENSMUSP00000020243,10090.ENSMUSP00000020702,10090.ENSMUSP00000022709,10090.ENSMUSP00000024698,10090.ENSMUSP00000025399,10090.ENSMUSP00000029331,10090.ENSMUSP00000029771,10090.ENSMUSP00000029865,10090.ENSMUSP00000031653,10090.ENSMUSP00000033828,10090.ENSMUSP00000038613,10090.ENSMUSP00000044918…	Cav2,Sox9,Ddx3x,Aldh1a3,Ascl1,Igfbp3,Spry2,Tnfrsf12a,Pmaip1,P2ry1,F3,Trp53inp1,Flt1,Gas6,Jcad,Inhbb,F2r,Nucks1,Gas1,Lif,Irak4,Sox11,Glul,Fzd2,Tmod2,Sox2,Sox4,Grik2,Selt,Furin,Vegfa
GO:0043066	negative regulation of apoptotic process	21	884	0.42	0.0018	10090.ENSMUSP00000000579,10090.ENSMUSP00000000804,10090.ENSMUSP00000003115,10090.ENSMUSP00000007012,10090.ENSMUSP00000020243,10090.ENSMUSP00000020576,10090.ENSMUSP00000020692,10090.ENSMUSP00000022709,10090.ENSMUSP00000023829,10090.ENSMUSP00000033828,10090.ENSMUSP00000059129,10090.ENSMUSP00000061754,10090.ENSMUSP00000064555,10090.ENSMUSP00000099930,10090.ENSMUSP00000101127,10090.ENSMUSP00000103245…	Sox9,Ddx3x,Cdkn1b,Sod2,Ascl1,Ccng1,Btg2,Spry2,Cdkn1a,Gas6,Socs3,F2r,Gas1,Set,Grik2,Klf4,Tpt1,Fzd3,Vegfa,Ednrb,Apoe
GO:0045892	negative regulation of transcription, DNA-templated	24	1094	0.39	0.0018	10090.ENSMUSP00000000579,10090.ENSMUSP00000003115,10090.ENSMUSP00000020243,10090.ENSMUSP00000020692,10090.ENSMUSP00000032194,10090.ENSMUSP00000033828,10090.ENSMUSP00000041070,10090.ENSMUSP00000047333,10090.ENSMUSP00000065845,10090.ENSMUSP00000078070,10090.ENSMUSP00000079395,10090.ENSMUSP00000083743,10090.ENSMUSP00000091495,10090.ENSMUSP00000091831,10090.ENSMUSP00000096755,10090.ENSMUSP00000099930…	Sox9,Cdkn1b,Ascl1,Btg2,Bhlhe40,Gas6,Irf2bpl,Zbtb7a,Cggbp1,Sox11,Deaf1,Elk4,Ccnd1,Zbtb18,Sox2,Set,Klf4,Mecom,Prdm8,Rlim,Vegfa,Ednrb,Zfp219,Purb
GO:0043583	ear development	10	232	0.68	0.0019	10090.ENSMUSP00000000579,10090.ENSMUSP00000003115,10090.ENSMUSP00000015278,10090.ENSMUSP00000017153,10090.ENSMUSP00000022709,10090.ENSMUSP00000024755,10090.ENSMUSP00000064555,10090.ENSMUSP00000091463,10090.ENSMUSP00000096755,10090.ENSMUSP00000115325	Sox9,Cdkn1b,Aldh1a3,Sdc4,Spry2,Clic5,Gas1,Fzd2,Sox2,Fzd3
GO:0006355	regulation of transcription, DNA-templated	47	2952	0.25	0.002	10090.ENSMUSP00000000579,10090.ENSMUSP00000000804,10090.ENSMUSP00000001326,10090.ENSMUSP00000003115,10090.ENSMUSP00000007012,10090.ENSMUSP00000020243,10090.ENSMUSP00000020692,10090.ENSMUSP00000021413,10090.ENSMUSP00000029331,10090.ENSMUSP00000029865,10090.ENSMUSP00000031646,10090.ENSMUSP00000031866,10090.ENSMUSP00000032194,10090.ENSMUSP00000033009,10090.ENSMUSP00000033828,10090.ENSMUSP00000036039…	Sox9,Ddx3x,Sp1,Cdkn1b,Sod2,Ascl1,Btg2,Nfkbia,P2ry1,Trp53inp1,Rasl11a,Mtpn,Bhlhe40,Prkrir,Gas6,Tob1,Irf2bpl,Apex1,Pygo1,Zbtb7a,Epm2aip1,Olig1,F2r,Nucks1,Cggbp1,Lif,Irak4,Sox11,Zfp422,Deaf1,Elk4,Fzd2,Ccnd1,Zbtb18,Sox2,Set,Sox4,Klf4,Mecom,Apobec1,Prdm8,Rlim,Vegfa,Ednrb,Zfp219,Pou3f2,Purb
GO:0007346	regulation of mitotic cell cycle	15	507	0.52	0.0021	10090.ENSMUSP00000000058,10090.ENSMUSP00000000804,10090.ENSMUSP00000003115,10090.ENSMUSP00000020243,10090.ENSMUSP00000020576,10090.ENSMUSP00000023829,10090.ENSMUSP00000033388,10090.ENSMUSP00000042602,10090.ENSMUSP00000050820,10090.ENSMUSP00000064555,10090.ENSMUSP00000074201,10090.ENSMUSP00000091495,10090.ENSMUSP00000100013,10090.ENSMUSP00000103245,10090.ENSMUSP00000115325	Cav2,Ddx3x,Cdkn1b,Ascl1,Ccng1,Cdkn1a,Oraov1,Apex1,Zfp36l2,Gas1,Brinp3,Ccnd1,Sox4,Klf4,Fzd3
GO:0010608	posttranscriptional regulation of gene expression	13	392	0.57	0.0021	10090.ENSMUSP00000000804,10090.ENSMUSP00000020692,10090.ENSMUSP00000027979,10090.ENSMUSP00000032107,10090.ENSMUSP00000036039,10090.ENSMUSP00000042602,10090.ENSMUSP00000050820,10090.ENSMUSP00000057062,10090.ENSMUSP00000057962,10090.ENSMUSP00000100013,10090.ENSMUSP00000108205,10090.ENSMUSP00000115883,10090.ENSMUSP00000136957	Ddx3x,Btg2,Uhmk1,Kbtbd8,Tob1,Apex1,Zfp36l2,Ppp1r15b,Mex3d,Sox4,Apobec1,Vegfa,Purb
GO:0042472	inner ear morphogenesis	7	108	0.86	0.0021	10090.ENSMUSP00000000579,10090.ENSMUSP00000015278,10090.ENSMUSP00000022709,10090.ENSMUSP00000024755,10090.ENSMUSP00000091463,10090.ENSMUSP00000096755,10090.ENSMUSP00000115325	Sox9,Aldh1a3,Spry2,Clic5,Fzd2,Sox2,Fzd3
GO:0060541	respiratory system development	10	237	0.67	0.0022	10090.ENSMUSP00000000579,10090.ENSMUSP00000001326,10090.ENSMUSP00000015278,10090.ENSMUSP00000020243,10090.ENSMUSP00000022709,10090.ENSMUSP00000067066,10090.ENSMUSP00000078070,10090.ENSMUSP00000087119,10090.ENSMUSP00000096755,10090.ENSMUSP00000115883	Sox9,Sp1,Aldh1a3,Ascl1,Spry2,Lif,Sox11,Mmp14,Sox2,Vegfa
GO:0001838	embryonic epithelial tube formation	8	149	0.77	0.0023	10090.ENSMUSP00000000579,10090.ENSMUSP00000017153,10090.ENSMUSP00000078070,10090.ENSMUSP00000079395,10090.ENSMUSP00000091463,10090.ENSMUSP00000100013,10090.ENSMUSP00000115325,10090.ENSMUSP00000140890	Sox9,Sdc4,Sox11,Deaf1,Fzd2,Sox4,Fzd3,Adm
GO:0019220	regulation of phosphate metabolic process	31	1650	0.32	0.0023	10090.ENSMUSP00000000058,10090.ENSMUSP00000000356,10090.ENSMUSP00000000579,10090.ENSMUSP00000000804,10090.ENSMUSP00000003115,10090.ENSMUSP00000014065,10090.ENSMUSP00000017153,10090.ENSMUSP00000020702,10090.ENSMUSP00000022709,10090.ENSMUSP00000023087,10090.ENSMUSP00000023829,10090.ENSMUSP00000029331,10090.ENSMUSP00000031653,10090.ENSMUSP00000033828,10090.ENSMUSP00000038613,10090.ENSMUSP00000038841…	Cav2,Dazap2,Sox9,Ddx3x,Cdkn1b,Clip3,Sdc4,Igfbp3,Spry2,Twf1,Cdkn1a,P2ry1,Flt1,Gas6,Jcad,Rap2b,Inhbb,Ppp1r15b,Socs3,F2r,Socs4,Lif,Ccnd1,Sox2,Grik2,Dlg2,Klf4,Mecom,Vegfa,Ednrb,Apoe
GO:0042592	homeostatic process	29	1494	0.33	0.0023	10090.ENSMUSP00000000579,10090.ENSMUSP00000001326,10090.ENSMUSP00000005952,10090.ENSMUSP00000007012,10090.ENSMUSP00000025399,10090.ENSMUSP00000025515,10090.ENSMUSP00000025563,10090.ENSMUSP00000027863,10090.ENSMUSP00000029331,10090.ENSMUSP00000033828,10090.ENSMUSP00000036936,10090.ENSMUSP00000042410,10090.ENSMUSP00000042602,10090.ENSMUSP00000047353,10090.ENSMUSP00000061754,10090.ENSMUSP00000062576…	Sox9,Sp1,Slc30a4,Sod2,Pmaip1,Tmx3,Fth1,Atp1b1,P2ry1,Gas6,Scd1,Slc30a1,Apex1,Atp1b2,F2r,Nucks1,Aqp4,Mex3c,Fzd2,Zbtb18,Sox4,Grik2,Selt,Mecom,Ildr2,Vegfa,Ednrb,Apoe,Adm
GO:0048483	autonomic nervous system development	5	46	1.08	0.0023	10090.ENSMUSP00000020243,10090.ENSMUSP00000078070,10090.ENSMUSP00000100013,10090.ENSMUSP00000115325,10090.ENSMUSP00000126057	Ascl1,Sox11,Sox4,Fzd3,Ednrb
GO:0048485	sympathetic nervous system development	4	23	1.28	0.0023	10090.ENSMUSP00000020243,10090.ENSMUSP00000078070,10090.ENSMUSP00000100013,10090.ENSMUSP00000115325	Ascl1,Sox11,Sox4,Fzd3
GO:0051252	regulation of RNA metabolic process	49	3152	0.24	0.0023	10090.ENSMUSP00000000579,10090.ENSMUSP00000000804,10090.ENSMUSP00000001326,10090.ENSMUSP00000003115,10090.ENSMUSP00000007012,10090.ENSMUSP00000020243,10090.ENSMUSP00000020692,10090.ENSMUSP00000021413,10090.ENSMUSP00000029331,10090.ENSMUSP00000029865,10090.ENSMUSP00000031646,10090.ENSMUSP00000031866,10090.ENSMUSP00000032194,10090.ENSMUSP00000033009,10090.ENSMUSP00000033828,10090.ENSMUSP00000036039…	Sox9,Ddx3x,Sp1,Cdkn1b,Sod2,Ascl1,Btg2,Nfkbia,P2ry1,Trp53inp1,Rasl11a,Mtpn,Bhlhe40,Prkrir,Gas6,Tob1,Irf2bpl,Apex1,Pygo1,Zbtb7a,Zfp36l2,Epm2aip1,Mex3d,Olig1,F2r,Nucks1,Cggbp1,Lif,Irak4,Sox11,Zfp422,Deaf1,Elk4,Fzd2,Ccnd1,Zbtb18,Sox2,Set,Sox4,Klf4,Mecom,Apobec1,Prdm8,Rlim,Vegfa,Ednrb,Zfp219,Pou3f2,Purb
GO:1901990	regulation of mitotic cell cycle phase transition	10	241	0.66	0.0023	10090.ENSMUSP00000000804,10090.ENSMUSP00000003115,10090.ENSMUSP00000020576,10090.ENSMUSP00000023829,10090.ENSMUSP00000033388,10090.ENSMUSP00000042602,10090.ENSMUSP00000050820,10090.ENSMUSP00000091495,10090.ENSMUSP00000100013,10090.ENSMUSP00000103245	Ddx3x,Cdkn1b,Ccng1,Cdkn1a,Oraov1,Apex1,Zfp36l2,Ccnd1,Sox4,Klf4
GO:2000026	regulation of multicellular organismal development	35	1961	0.3	0.0023	10090.ENSMUSP00000000579,10090.ENSMUSP00000001326,10090.ENSMUSP00000003115,10090.ENSMUSP00000007012,10090.ENSMUSP00000020243,10090.ENSMUSP00000021413,10090.ENSMUSP00000022709,10090.ENSMUSP00000024698,10090.ENSMUSP00000029771,10090.ENSMUSP00000031556,10090.ENSMUSP00000031653,10090.ENSMUSP00000033828,10090.ENSMUSP00000034878,10090.ENSMUSP00000038613,10090.ENSMUSP00000047333,10090.ENSMUSP00000050820…	Sox9,Sp1,Cdkn1b,Sod2,Ascl1,Nfkbia,Spry2,Tnfrsf12a,F3,Tmem106b,Flt1,Gas6,Tmem30a,Jcad,Zbtb7a,Zfp36l2,Lif,Brinp3,Sox11,Deaf1,Mmp14,Fzd2,Ccnd1,Sox2,Klf4,Cntn4,Fzd3,Vegfa,Ednrb,Zfp219,Slitrk2,Apoe,Pou3f2,Hist4h4,Adm
GO:0009966	regulation of signal transduction	45	2823	0.25	0.0024	10090.ENSMUSP00000000058,10090.ENSMUSP00000000579,10090.ENSMUSP00000000804,10090.ENSMUSP00000007012,10090.ENSMUSP00000015278,10090.ENSMUSP00000020243,10090.ENSMUSP00000020702,10090.ENSMUSP00000021413,10090.ENSMUSP00000022561,10090.ENSMUSP00000022709,10090.ENSMUSP00000024698,10090.ENSMUSP00000025399,10090.ENSMUSP00000029331,10090.ENSMUSP00000029771,10090.ENSMUSP00000029865,10090.ENSMUSP00000031653…	Cav2,Sox9,Ddx3x,Sod2,Aldh1a3,Ascl1,Igfbp3,Nfkbia,Amer2,Spry2,Tnfrsf12a,Pmaip1,P2ry1,F3,Trp53inp1,Flt1,Gas6,Tob1,Jcad,Inhbb,Ddit4l,Socs3,F2r,Nucks1,Gas1,Socs4,Lif,Irak4,Sox11,Mmp14,Fzd2,Ccnd1,Ramp1,Tmod2,Sox2,Sox4,Grik2,Klf4,Mecom,Calm1,Tpt1,Furin,Vegfa,Apoe,Adm
GO:0031100	animal organ regeneration	6	77	0.94	0.0024	10090.ENSMUSP00000021413,10090.ENSMUSP00000023829,10090.ENSMUSP00000033828,10090.ENSMUSP00000067066,10090.ENSMUSP00000091495,10090.ENSMUSP00000140890	Nfkbia,Cdkn1a,Gas6,Lif,Ccnd1,Adm
GO:0031399	regulation of protein modification process	32	1733	0.31	0.0024	10090.ENSMUSP00000000058,10090.ENSMUSP00000000356,10090.ENSMUSP00000000579,10090.ENSMUSP00000000804,10090.ENSMUSP00000003115,10090.ENSMUSP00000014065,10090.ENSMUSP00000017153,10090.ENSMUSP00000020702,10090.ENSMUSP00000022709,10090.ENSMUSP00000023087,10090.ENSMUSP00000023829,10090.ENSMUSP00000029331,10090.ENSMUSP00000031653,10090.ENSMUSP00000033828,10090.ENSMUSP00000038613,10090.ENSMUSP00000038841…	Cav2,Dazap2,Sox9,Ddx3x,Cdkn1b,Clip3,Sdc4,Igfbp3,Spry2,Twf1,Cdkn1a,P2ry1,Flt1,Gas6,Jcad,Rap2b,Inhbb,Ppp1r15b,Socs3,F2r,Socs4,Lif,Ccnd1,Ramp1,Sox2,Sox4,Grik2,Klf4,Mecom,Vegfa,Ednrb,Apoe
GO:0034284	response to monosaccharide	8	152	0.77	0.0024	10090.ENSMUSP00000003115,10090.ENSMUSP00000007012,10090.ENSMUSP00000033828,10090.ENSMUSP00000078088,10090.ENSMUSP00000083375,10090.ENSMUSP00000100013,10090.ENSMUSP00000103557,10090.ENSMUSP00000107047	Cdkn1b,Sod2,Gas6,Aqp4,Glul,Sox4,Selt,Ildr2
GO:0043902	positive regulation of multi-organism process	11	294	0.62	0.0024	10090.ENSMUSP00000000058,10090.ENSMUSP00000000804,10090.ENSMUSP00000001326,10090.ENSMUSP00000021413,10090.ENSMUSP00000029331,10090.ENSMUSP00000044918,10090.ENSMUSP00000062576,10090.ENSMUSP00000074471,10090.ENSMUSP00000116056,10090.ENSMUSP00000126057,10090.ENSMUSP00000133302	Cav2,Ddx3x,Sp1,Nfkbia,P2ry1,Inhbb,Nucks1,Irak4,Tril,Ednrb,Apoe
GO:0045935	positive regulation of nucleobase-containing compound metabolic process	32	1732	0.31	0.0024	10090.ENSMUSP00000000579,10090.ENSMUSP00000000804,10090.ENSMUSP00000001326,10090.ENSMUSP00000020243,10090.ENSMUSP00000020692,10090.ENSMUSP00000020702,10090.ENSMUSP00000021413,10090.ENSMUSP00000029331,10090.ENSMUSP00000029865,10090.ENSMUSP00000031646,10090.ENSMUSP00000036039,10090.ENSMUSP00000041070,10090.ENSMUSP00000042602,10090.ENSMUSP00000044368,10090.ENSMUSP00000050820,10090.ENSMUSP00000057962…	Sox9,Ddx3x,Sp1,Ascl1,Btg2,Igfbp3,Nfkbia,P2ry1,Trp53inp1,Rasl11a,Tob1,Irf2bpl,Apex1,Pygo1,Zfp36l2,Mex3d,F2r,Nucks1,Lif,Sox11,Deaf1,Elk4,Fzd2,Zbtb18,Sox2,Sox4,Klf4,Mecom,Apobec1,Vegfa,Zfp219,Pou3f2
GO:0051093	negative regulation of developmental process	22	979	0.4	0.0024	10090.ENSMUSP00000000579,10090.ENSMUSP00000003115,10090.ENSMUSP00000007012,10090.ENSMUSP00000020243,10090.ENSMUSP00000021413,10090.ENSMUSP00000022709,10090.ENSMUSP00000029865,10090.ENSMUSP00000033828,10090.ENSMUSP00000036039,10090.ENSMUSP00000050820,10090.ENSMUSP00000067066,10090.ENSMUSP00000078070,10090.ENSMUSP00000091495,10090.ENSMUSP00000096755,10090.ENSMUSP00000103245,10090.ENSMUSP00000106519…	Sox9,Cdkn1b,Sod2,Ascl1,Nfkbia,Spry2,Trp53inp1,Gas6,Tob1,Zfp36l2,Lif,Sox11,Ccnd1,Sox2,Klf4,Tpt1,Cntn4,Fzd3,Vegfa,Ednrb,Apoe,Hist4h4
GO:0051094	positive regulation of developmental process	28	1423	0.34	0.0024	10090.ENSMUSP00000000579,10090.ENSMUSP00000001326,10090.ENSMUSP00000007012,10090.ENSMUSP00000020243,10090.ENSMUSP00000020702,10090.ENSMUSP00000024698,10090.ENSMUSP00000029771,10090.ENSMUSP00000031556,10090.ENSMUSP00000031653,10090.ENSMUSP00000033828,10090.ENSMUSP00000034878,10090.ENSMUSP00000038613,10090.ENSMUSP00000059129,10090.ENSMUSP00000067066,10090.ENSMUSP00000074201,10090.ENSMUSP00000078070…	Sox9,Sp1,Sod2,Ascl1,Igfbp3,Tnfrsf12a,F3,Tmem106b,Flt1,Gas6,Tmem30a,Jcad,Socs3,Lif,Brinp3,Sox11,Mmp14,Ccnd1,Sox2,Klf4,Mecom,Fzd3,Vegfa,Zfp219,Slitrk2,Apoe,Pou3f2,Adm
GO:0009967	positive regulation of signal transduction	28	1433	0.34	0.0026	10090.ENSMUSP00000000058,10090.ENSMUSP00000000579,10090.ENSMUSP00000000804,10090.ENSMUSP00000015278,10090.ENSMUSP00000020243,10090.ENSMUSP00000020702,10090.ENSMUSP00000022709,10090.ENSMUSP00000024698,10090.ENSMUSP00000025399,10090.ENSMUSP00000029331,10090.ENSMUSP00000029771,10090.ENSMUSP00000029865,10090.ENSMUSP00000031653,10090.ENSMUSP00000033828,10090.ENSMUSP00000038613,10090.ENSMUSP00000044918…	Cav2,Sox9,Ddx3x,Aldh1a3,Ascl1,Igfbp3,Spry2,Tnfrsf12a,Pmaip1,P2ry1,F3,Trp53inp1,Flt1,Gas6,Jcad,Inhbb,F2r,Nucks1,Gas1,Lif,Irak4,Sox11,Fzd2,Tmod2,Sox2,Sox4,Furin,Vegfa
GO:0031099	regeneration	8	156	0.75	0.0027	10090.ENSMUSP00000021413,10090.ENSMUSP00000023829,10090.ENSMUSP00000031866,10090.ENSMUSP00000033828,10090.ENSMUSP00000067066,10090.ENSMUSP00000091495,10090.ENSMUSP00000133302,10090.ENSMUSP00000140890	Nfkbia,Cdkn1a,Mtpn,Gas6,Lif,Ccnd1,Apoe,Adm
GO:0044093	positive regulation of molecular function	30	1593	0.32	0.0027	10090.ENSMUSP00000000058,10090.ENSMUSP00000000356,10090.ENSMUSP00000000804,10090.ENSMUSP00000003115,10090.ENSMUSP00000017153,10090.ENSMUSP00000020702,10090.ENSMUSP00000022709,10090.ENSMUSP00000023829,10090.ENSMUSP00000024840,10090.ENSMUSP00000024860,10090.ENSMUSP00000025399,10090.ENSMUSP00000027863,10090.ENSMUSP00000029771,10090.ENSMUSP00000031653,10090.ENSMUSP00000031866,10090.ENSMUSP00000033828…	Cav2,Dazap2,Ddx3x,Cdkn1b,Sdc4,Igfbp3,Spry2,Cdkn1a,Arhgap28,Ehd3,Pmaip1,Atp1b1,F3,Flt1,Mtpn,Gas6,Atp1b2,Epm2aip1,F2r,Irak4,Mex3b,Mmp14,Fzd2,Ccnd1,Chml,Klf4,Calm1,Apobec1,Vegfa,Apoe
GO:0048583	regulation of response to stimulus	53	3552	0.22	0.0027	10090.ENSMUSP00000000058,10090.ENSMUSP00000000579,10090.ENSMUSP00000000804,10090.ENSMUSP00000007012,10090.ENSMUSP00000015278,10090.ENSMUSP00000020243,10090.ENSMUSP00000020702,10090.ENSMUSP00000021413,10090.ENSMUSP00000022561,10090.ENSMUSP00000022709,10090.ENSMUSP00000023087,10090.ENSMUSP00000024698,10090.ENSMUSP00000024706,10090.ENSMUSP00000024757,10090.ENSMUSP00000025399,10090.ENSMUSP00000029331…	Cav2,Sox9,Ddx3x,Sod2,Aldh1a3,Ascl1,Igfbp3,Nfkbia,Amer2,Spry2,Twf1,Tnfrsf12a,Pla2g7,Enpp4,Pmaip1,P2ry1,F3,Trp53inp1,Flt1,Mtpn,Gas6,Tob1,Jcad,Inhbb,Ppp1r15b,Ddit4l,Socs3,F2r,Nucks1,Gas1,Socs4,Lif,Irak4,Sox11,Mmp14,Fzd2,Ccnd1,Ramp1,Tmod2,Sox2,Sox4,Grik2,Klf4,Mecom,Calm1,Tpt1,Furin,Vegfa,Tril,Ctnna2,Ednrb,Apoe,Adm
GO:0031401	positive regulation of protein modification process	24	1142	0.37	0.0028	10090.ENSMUSP00000000058,10090.ENSMUSP00000000356,10090.ENSMUSP00000000579,10090.ENSMUSP00000000804,10090.ENSMUSP00000003115,10090.ENSMUSP00000014065,10090.ENSMUSP00000017153,10090.ENSMUSP00000020702,10090.ENSMUSP00000022709,10090.ENSMUSP00000023829,10090.ENSMUSP00000029331,10090.ENSMUSP00000031653,10090.ENSMUSP00000033828,10090.ENSMUSP00000038613,10090.ENSMUSP00000038841,10090.ENSMUSP00000044918…	Cav2,Dazap2,Sox9,Ddx3x,Cdkn1b,Clip3,Sdc4,Igfbp3,Spry2,Cdkn1a,P2ry1,Flt1,Gas6,Jcad,Rap2b,Inhbb,F2r,Lif,Ccnd1,Ramp1,Sox2,Sox4,Vegfa,Ednrb
GO:0048839	inner ear development	9	203	0.69	0.0029	10090.ENSMUSP00000000579,10090.ENSMUSP00000003115,10090.ENSMUSP00000015278,10090.ENSMUSP00000017153,10090.ENSMUSP00000022709,10090.ENSMUSP00000024755,10090.ENSMUSP00000091463,10090.ENSMUSP00000096755,10090.ENSMUSP00000115325	Sox9,Cdkn1b,Aldh1a3,Sdc4,Spry2,Clic5,Fzd2,Sox2,Fzd3
GO:0009968	negative regulation of signal transduction	24	1147	0.37	0.003	10090.ENSMUSP00000000058,10090.ENSMUSP00000000579,10090.ENSMUSP00000000804,10090.ENSMUSP00000007012,10090.ENSMUSP00000021413,10090.ENSMUSP00000022561,10090.ENSMUSP00000022709,10090.ENSMUSP00000033828,10090.ENSMUSP00000036039,10090.ENSMUSP00000058896,10090.ENSMUSP00000059129,10090.ENSMUSP00000064555,10090.ENSMUSP00000066031,10090.ENSMUSP00000067066,10090.ENSMUSP00000087119,10090.ENSMUSP00000091495…	Cav2,Sox9,Ddx3x,Sod2,Nfkbia,Amer2,Spry2,Gas6,Tob1,Ddit4l,Socs3,Gas1,Socs4,Lif,Mmp14,Ccnd1,Sox2,Klf4,Mecom,Calm1,Tpt1,Vegfa,Apoe,Adm
GO:0010948	negative regulation of cell cycle process	9	204	0.69	0.003	10090.ENSMUSP00000020576,10090.ENSMUSP00000023829,10090.ENSMUSP00000033388,10090.ENSMUSP00000050820,10090.ENSMUSP00000064555,10090.ENSMUSP00000067066,10090.ENSMUSP00000091495,10090.ENSMUSP00000100013,10090.ENSMUSP00000103245	Ccng1,Cdkn1a,Oraov1,Zfp36l2,Gas1,Lif,Ccnd1,Sox4,Klf4
GO:0030324	lung development	9	204	0.69	0.003	10090.ENSMUSP00000000579,10090.ENSMUSP00000001326,10090.ENSMUSP00000020243,10090.ENSMUSP00000022709,10090.ENSMUSP00000067066,10090.ENSMUSP00000078070,10090.ENSMUSP00000087119,10090.ENSMUSP00000096755,10090.ENSMUSP00000115883	Sox9,Sp1,Ascl1,Spry2,Lif,Sox11,Mmp14,Sox2,Vegfa
GO:1902806	regulation of cell cycle G1/S phase transition	7	118	0.82	0.003	10090.ENSMUSP00000000804,10090.ENSMUSP00000023829,10090.ENSMUSP00000042602,10090.ENSMUSP00000064555,10090.ENSMUSP00000091495,10090.ENSMUSP00000100013,10090.ENSMUSP00000103245	Ddx3x,Cdkn1a,Apex1,Gas1,Ccnd1,Sox4,Klf4
GO:0010646	regulation of cell communication	48	3130	0.23	0.0031	10090.ENSMUSP00000000058,10090.ENSMUSP00000000579,10090.ENSMUSP00000000804,10090.ENSMUSP00000007012,10090.ENSMUSP00000015278,10090.ENSMUSP00000020243,10090.ENSMUSP00000020702,10090.ENSMUSP00000021413,10090.ENSMUSP00000022561,10090.ENSMUSP00000022709,10090.ENSMUSP00000024698,10090.ENSMUSP00000025399,10090.ENSMUSP00000029331,10090.ENSMUSP00000029771,10090.ENSMUSP00000029865,10090.ENSMUSP00000031653…	Cav2,Sox9,Ddx3x,Sod2,Aldh1a3,Ascl1,Igfbp3,Nfkbia,Amer2,Spry2,Tnfrsf12a,Pmaip1,P2ry1,F3,Trp53inp1,Flt1,Gas6,Tob1,Jcad,Slc30a1,Inhbb,Ddit4l,Socs3,F2r,Nucks1,Gas1,Socs4,Lif,Irak4,Sox11,Glul,Mmp14,Fzd2,Ccnd1,Ramp1,Tmod2,Sox2,Sox4,Grik2,Klf4,Selt,Mecom,Calm1,Tpt1,Furin,Vegfa,Apoe,Adm
GO:0010873	positive regulation of cholesterol esterification	3	9	1.57	0.0031	10090.ENSMUSP00000025236,10090.ENSMUSP00000036936,10090.ENSMUSP00000133302	Stard4,Scd1,Apoe
GO:1901991	negative regulation of mitotic cell cycle phase transition	7	119	0.81	0.0031	10090.ENSMUSP00000020576,10090.ENSMUSP00000023829,10090.ENSMUSP00000033388,10090.ENSMUSP00000050820,10090.ENSMUSP00000091495,10090.ENSMUSP00000100013,10090.ENSMUSP00000103245	Ccng1,Cdkn1a,Oraov1,Zfp36l2,Ccnd1,Sox4,Klf4
GO:0006357	regulation of transcription by RNA polymerase II	33	1856	0.29	0.0032	10090.ENSMUSP00000000579,10090.ENSMUSP00000000804,10090.ENSMUSP00000001326,10090.ENSMUSP00000007012,10090.ENSMUSP00000020243,10090.ENSMUSP00000020692,10090.ENSMUSP00000021413,10090.ENSMUSP00000029331,10090.ENSMUSP00000032194,10090.ENSMUSP00000033009,10090.ENSMUSP00000036039,10090.ENSMUSP00000041070,10090.ENSMUSP00000044368,10090.ENSMUSP00000047333,10090.ENSMUSP00000052904,10090.ENSMUSP00000062576…	Sox9,Ddx3x,Sp1,Sod2,Ascl1,Btg2,Nfkbia,P2ry1,Bhlhe40,Prkrir,Tob1,Irf2bpl,Pygo1,Zbtb7a,Epm2aip1,Nucks1,Cggbp1,Lif,Sox11,Deaf1,Elk4,Ccnd1,Zbtb18,Sox2,Sox4,Klf4,Mecom,Rlim,Vegfa,Ednrb,Zfp219,Pou3f2,Purb
GO:0019219	regulation of nucleobase-containing compound metabolic process	51	3407	0.22	0.0032	10090.ENSMUSP00000000579,10090.ENSMUSP00000000804,10090.ENSMUSP00000001326,10090.ENSMUSP00000003115,10090.ENSMUSP00000007012,10090.ENSMUSP00000020243,10090.ENSMUSP00000020692,10090.ENSMUSP00000020702,10090.ENSMUSP00000021413,10090.ENSMUSP00000023829,10090.ENSMUSP00000029331,10090.ENSMUSP00000029865,10090.ENSMUSP00000031646,10090.ENSMUSP00000031866,10090.ENSMUSP00000032194,10090.ENSMUSP00000033009…	Sox9,Ddx3x,Sp1,Cdkn1b,Sod2,Ascl1,Btg2,Igfbp3,Nfkbia,Cdkn1a,P2ry1,Trp53inp1,Rasl11a,Mtpn,Bhlhe40,Prkrir,Gas6,Tob1,Irf2bpl,Apex1,Pygo1,Zbtb7a,Zfp36l2,Epm2aip1,Mex3d,Olig1,F2r,Nucks1,Cggbp1,Lif,Irak4,Sox11,Zfp422,Deaf1,Elk4,Fzd2,Ccnd1,Zbtb18,Sox2,Set,Sox4,Klf4,Mecom,Apobec1,Prdm8,Rlim,Vegfa,Ednrb,Zfp219,Pou3f2,Purb
GO:0071310	cellular response to organic substance	33	1858	0.29	0.0032	10090.ENSMUSP00000000058,10090.ENSMUSP00000000579,10090.ENSMUSP00000001326,10090.ENSMUSP00000003115,10090.ENSMUSP00000007012,10090.ENSMUSP00000020252,10090.ENSMUSP00000021413,10090.ENSMUSP00000022709,10090.ENSMUSP00000026565,10090.ENSMUSP00000029331,10090.ENSMUSP00000029771,10090.ENSMUSP00000029865,10090.ENSMUSP00000030797,10090.ENSMUSP00000031653,10090.ENSMUSP00000033828,10090.ENSMUSP00000042602…	Cav2,Sox9,Sp1,Cdkn1b,Sod2,Sycp3,Nfkbia,Spry2,Ifitm3,P2ry1,F3,Trp53inp1,Vamp3,Flt1,Gas6,Apex1,Inhbb,Zfp36l2,Socs3,Socs4,Brinp3,Irak4,Aqp4,Ccnd1,Sox4,Klf4,Selt,Apobec1,Vegfa,Pfkp,Ednrb,Pou3f2,Hmgcs1
GO:0043085	positive regulation of catalytic activity	25	1239	0.35	0.0035	10090.ENSMUSP00000000058,10090.ENSMUSP00000000356,10090.ENSMUSP00000000804,10090.ENSMUSP00000003115,10090.ENSMUSP00000017153,10090.ENSMUSP00000020702,10090.ENSMUSP00000022709,10090.ENSMUSP00000023829,10090.ENSMUSP00000024840,10090.ENSMUSP00000025399,10090.ENSMUSP00000027863,10090.ENSMUSP00000029771,10090.ENSMUSP00000031653,10090.ENSMUSP00000033828,10090.ENSMUSP00000047353,10090.ENSMUSP00000052904…	Cav2,Dazap2,Ddx3x,Cdkn1b,Sdc4,Igfbp3,Spry2,Cdkn1a,Arhgap28,Pmaip1,Atp1b1,F3,Flt1,Gas6,Atp1b2,Epm2aip1,F2r,Mex3b,Mmp14,Ccnd1,Chml,Klf4,Apobec1,Vegfa,Apoe
GO:0048662	negative regulation of smooth muscle cell proliferation	5	53	1.02	0.0035	10090.ENSMUSP00000003115,10090.ENSMUSP00000007012,10090.ENSMUSP00000020702,10090.ENSMUSP00000023829,10090.ENSMUSP00000103245	Cdkn1b,Sod2,Igfbp3,Cdkn1a,Klf4
GO:0048562	embryonic organ morphogenesis	11	314	0.59	0.0036	10090.ENSMUSP00000000579,10090.ENSMUSP00000001326,10090.ENSMUSP00000015278,10090.ENSMUSP00000022709,10090.ENSMUSP00000024755,10090.ENSMUSP00000064555,10090.ENSMUSP00000078070,10090.ENSMUSP00000087119,10090.ENSMUSP00000091463,10090.ENSMUSP00000096755,10090.ENSMUSP00000115325	Sox9,Sp1,Aldh1a3,Spry2,Clic5,Gas1,Sox11,Mmp14,Fzd2,Sox2,Fzd3
GO:0070887	cellular response to chemical stimulus	38	2287	0.27	0.0036	10090.ENSMUSP00000000058,10090.ENSMUSP00000000579,10090.ENSMUSP00000000804,10090.ENSMUSP00000001326,10090.ENSMUSP00000003115,10090.ENSMUSP00000004140,10090.ENSMUSP00000007012,10090.ENSMUSP00000020252,10090.ENSMUSP00000021413,10090.ENSMUSP00000022709,10090.ENSMUSP00000026565,10090.ENSMUSP00000029331,10090.ENSMUSP00000029771,10090.ENSMUSP00000029865,10090.ENSMUSP00000030797,10090.ENSMUSP00000031653…	Cav2,Sox9,Ddx3x,Sp1,Cdkn1b,Gstm1,Sod2,Sycp3,Nfkbia,Spry2,Ifitm3,P2ry1,F3,Trp53inp1,Vamp3,Flt1,Gas6,Sepw1,Apex1,Inhbb,Zfp36l2,Socs3,Socs4,Brinp3,Irak4,Aqp4,Ccnd1,Sox4,Dlg2,Klf4,Selt,Apobec1,Vegfa,Pfkp,Ednrb,Apoe,Pou3f2,Hmgcs1
GO:0000122	negative regulation of transcription by RNA polymerase II	19	817	0.41	0.0038	10090.ENSMUSP00000000579,10090.ENSMUSP00000020243,10090.ENSMUSP00000020692,10090.ENSMUSP00000032194,10090.ENSMUSP00000041070,10090.ENSMUSP00000047333,10090.ENSMUSP00000065845,10090.ENSMUSP00000078070,10090.ENSMUSP00000079395,10090.ENSMUSP00000083743,10090.ENSMUSP00000091495,10090.ENSMUSP00000091831,10090.ENSMUSP00000096755,10090.ENSMUSP00000103245,10090.ENSMUSP00000112820,10090.ENSMUSP00000115883…	Sox9,Ascl1,Btg2,Bhlhe40,Irf2bpl,Zbtb7a,Cggbp1,Sox11,Deaf1,Elk4,Ccnd1,Zbtb18,Sox2,Klf4,Rlim,Vegfa,Ednrb,Zfp219,Purb
GO:0009791	post-embryonic development	7	125	0.79	0.0038	10090.ENSMUSP00000007012,10090.ENSMUSP00000031653,10090.ENSMUSP00000044368,10090.ENSMUSP00000082013,10090.ENSMUSP00000103245,10090.ENSMUSP00000103905,10090.ENSMUSP00000115883	Sod2,Flt1,Pygo1,Impad1,Klf4,Mecom,Vegfa
GO:0010557	positive regulation of macromolecule biosynthetic process	31	1717	0.3	0.0038	10090.ENSMUSP00000000579,10090.ENSMUSP00000000804,10090.ENSMUSP00000001326,10090.ENSMUSP00000020243,10090.ENSMUSP00000021413,10090.ENSMUSP00000027979,10090.ENSMUSP00000029331,10090.ENSMUSP00000029865,10090.ENSMUSP00000031646,10090.ENSMUSP00000031866,10090.ENSMUSP00000041070,10090.ENSMUSP00000042602,10090.ENSMUSP00000044368,10090.ENSMUSP00000052904,10090.ENSMUSP00000061754,10090.ENSMUSP00000062576…	Sox9,Ddx3x,Sp1,Ascl1,Nfkbia,Uhmk1,P2ry1,Trp53inp1,Rasl11a,Mtpn,Irf2bpl,Apex1,Pygo1,Epm2aip1,F2r,Nucks1,Lif,Sox11,Deaf1,Elk4,Fzd2,Zbtb18,Ramp1,Sox2,Sox4,Klf4,Mecom,Apobec1,Vegfa,Zfp219,Pou3f2
GO:0031077	post-embryonic camera-type eye development	3	10	1.52	0.0038	10090.ENSMUSP00000031653,10090.ENSMUSP00000103245,10090.ENSMUSP00000115883	Flt1,Klf4,Vegfa
GO:0001938	positive regulation of endothelial cell proliferation	6	88	0.88	0.0039	10090.ENSMUSP00000000058,10090.ENSMUSP00000001326,10090.ENSMUSP00000029771,10090.ENSMUSP00000038613,10090.ENSMUSP00000099718,10090.ENSMUSP00000115883	Cav2,Sp1,F3,Jcad,Itga4,Vegfa
GO:0010001	glial cell differentiation	8	169	0.72	0.0039	10090.ENSMUSP00000000579,10090.ENSMUSP00000020243,10090.ENSMUSP00000061408,10090.ENSMUSP00000067066,10090.ENSMUSP00000078070,10090.ENSMUSP00000100013,10090.ENSMUSP00000108583,10090.ENSMUSP00000136147	Sox9,Ascl1,Olig1,Lif,Sox11,Sox4,Prdm8,Pou3f2
GO:0010564	regulation of cell cycle process	15	554	0.48	0.0039	10090.ENSMUSP00000000058,10090.ENSMUSP00000000579,10090.ENSMUSP00000000804,10090.ENSMUSP00000003115,10090.ENSMUSP00000020576,10090.ENSMUSP00000023829,10090.ENSMUSP00000033388,10090.ENSMUSP00000042602,10090.ENSMUSP00000050820,10090.ENSMUSP00000064555,10090.ENSMUSP00000067066,10090.ENSMUSP00000091495,10090.ENSMUSP00000092602,10090.ENSMUSP00000100013,10090.ENSMUSP00000103245	Cav2,Sox9,Ddx3x,Cdkn1b,Ccng1,Cdkn1a,Oraov1,Apex1,Zfp36l2,Gas1,Lif,Ccnd1,Klhl9,Sox4,Klf4
GO:0060322	head development	18	751	0.42	0.0039	10090.ENSMUSP00000000579,10090.ENSMUSP00000015278,10090.ENSMUSP00000020243,10090.ENSMUSP00000020692,10090.ENSMUSP00000031866,10090.ENSMUSP00000064555,10090.ENSMUSP00000076933,10090.ENSMUSP00000087119,10090.ENSMUSP00000091831,10090.ENSMUSP00000096755,10090.ENSMUSP00000099718,10090.ENSMUSP00000103905,10090.ENSMUSP00000108583,10090.ENSMUSP00000108886,10090.ENSMUSP00000115325,10090.ENSMUSP00000124376…	Sox9,Aldh1a3,Ascl1,Btg2,Mtpn,Gas1,Arpc5,Mmp14,Zbtb18,Sox2,Itga4,Mecom,Prdm8,Cntn4,Fzd3,Ctnna2,Pou3f2,Hmgcs1
GO:0060425	lung morphogenesis	5	55	1	0.0039	10090.ENSMUSP00000000579,10090.ENSMUSP00000022709,10090.ENSMUSP00000067066,10090.ENSMUSP00000078070,10090.ENSMUSP00000096755	Sox9,Spry2,Lif,Sox11,Sox2
GO:1901342	regulation of vasculature development	11	319	0.58	0.0039	10090.ENSMUSP00000001326,10090.ENSMUSP00000007012,10090.ENSMUSP00000022709,10090.ENSMUSP00000024698,10090.ENSMUSP00000029771,10090.ENSMUSP00000031653,10090.ENSMUSP00000038613,10090.ENSMUSP00000067066,10090.ENSMUSP00000103245,10090.ENSMUSP00000115883,10090.ENSMUSP00000140890	Sp1,Sod2,Spry2,Tnfrsf12a,F3,Flt1,Jcad,Lif,Klf4,Vegfa,Adm
GO:0001654	eye development	12	376	0.55	0.004	10090.ENSMUSP00000000579,10090.ENSMUSP00000001326,10090.ENSMUSP00000015278,10090.ENSMUSP00000031653,10090.ENSMUSP00000044918,10090.ENSMUSP00000064555,10090.ENSMUSP00000067066,10090.ENSMUSP00000078070,10090.ENSMUSP00000096755,10090.ENSMUSP00000097270,10090.ENSMUSP00000103245,10090.ENSMUSP00000115883	Sox9,Sp1,Aldh1a3,Flt1,Inhbb,Gas1,Lif,Sox11,Sox2,Fjx1,Klf4,Vegfa
GO:0001841	neural tube formation	7	128	0.78	0.004	10090.ENSMUSP00000017153,10090.ENSMUSP00000078070,10090.ENSMUSP00000079395,10090.ENSMUSP00000091463,10090.ENSMUSP00000100013,10090.ENSMUSP00000115325,10090.ENSMUSP00000140890	Sdc4,Sox11,Deaf1,Fzd2,Sox4,Fzd3,Adm
GO:0007267	cell-cell signaling	18	754	0.42	0.004	10090.ENSMUSP00000000058,10090.ENSMUSP00000000804,10090.ENSMUSP00000022561,10090.ENSMUSP00000028583,10090.ENSMUSP00000044368,10090.ENSMUSP00000061754,10090.ENSMUSP00000091463,10090.ENSMUSP00000091495,10090.ENSMUSP00000096152,10090.ENSMUSP00000097270,10090.ENSMUSP00000100013,10090.ENSMUSP00000101127,10090.ENSMUSP00000102814,10090.ENSMUSP00000103245,10090.ENSMUSP00000103557,10090.ENSMUSP00000107047…	Cav2,Ddx3x,Amer2,Lin7c,Pygo1,F2r,Fzd2,Ccnd1,Tmod2,Fjx1,Sox4,Grik2,Dlg2,Klf4,Selt,Ildr2,Fzd3,Adm
GO:0007417	central nervous system development	20	892	0.4	0.004	10090.ENSMUSP00000000579,10090.ENSMUSP00000015278,10090.ENSMUSP00000020243,10090.ENSMUSP00000020692,10090.ENSMUSP00000031866,10090.ENSMUSP00000061408,10090.ENSMUSP00000064555,10090.ENSMUSP00000067066,10090.ENSMUSP00000076933,10090.ENSMUSP00000078070,10090.ENSMUSP00000091831,10090.ENSMUSP00000096755,10090.ENSMUSP00000100013,10090.ENSMUSP00000103905,10090.ENSMUSP00000108583,10090.ENSMUSP00000108886…	Sox9,Aldh1a3,Ascl1,Btg2,Mtpn,Olig1,Gas1,Lif,Arpc5,Sox11,Zbtb18,Sox2,Sox4,Mecom,Prdm8,Cntn4,Fzd3,Ctnna2,Pou3f2,Hmgcs1
GO:0031328	positive regulation of cellular biosynthetic process	32	1807	0.29	0.004	10090.ENSMUSP00000000579,10090.ENSMUSP00000000804,10090.ENSMUSP00000001326,10090.ENSMUSP00000007012,10090.ENSMUSP00000020243,10090.ENSMUSP00000021413,10090.ENSMUSP00000025236,10090.ENSMUSP00000027979,10090.ENSMUSP00000029331,10090.ENSMUSP00000029865,10090.ENSMUSP00000031646,10090.ENSMUSP00000041070,10090.ENSMUSP00000042602,10090.ENSMUSP00000044368,10090.ENSMUSP00000052904,10090.ENSMUSP00000061754…	Sox9,Ddx3x,Sp1,Sod2,Ascl1,Nfkbia,Stard4,Uhmk1,P2ry1,Trp53inp1,Rasl11a,Irf2bpl,Apex1,Pygo1,Epm2aip1,F2r,Nucks1,Lif,Sox11,Deaf1,Elk4,Fzd2,Zbtb18,Ramp1,Sox2,Sox4,Klf4,Mecom,Apobec1,Vegfa,Zfp219,Pou3f2
GO:0033993	response to lipid	19	825	0.41	0.004	10090.ENSMUSP00000000579,10090.ENSMUSP00000003115,10090.ENSMUSP00000007012,10090.ENSMUSP00000020243,10090.ENSMUSP00000021413,10090.ENSMUSP00000023829,10090.ENSMUSP00000026221,10090.ENSMUSP00000036936,10090.ENSMUSP00000044918,10090.ENSMUSP00000050820,10090.ENSMUSP00000061754,10090.ENSMUSP00000074201,10090.ENSMUSP00000091495,10090.ENSMUSP00000096755,10090.ENSMUSP00000103245,10090.ENSMUSP00000126057…	Sox9,Cdkn1b,Sod2,Ascl1,Nfkbia,Cdkn1a,Scd2,Scd1,Inhbb,Zfp36l2,F2r,Brinp3,Ccnd1,Sox2,Klf4,Ednrb,Mest,Hmgcs1,Adm
GO:0035239	tube morphogenesis	17	690	0.44	0.004	10090.ENSMUSP00000000579,10090.ENSMUSP00000017153,10090.ENSMUSP00000022709,10090.ENSMUSP00000024698,10090.ENSMUSP00000031653,10090.ENSMUSP00000078070,10090.ENSMUSP00000079395,10090.ENSMUSP00000087119,10090.ENSMUSP00000091463,10090.ENSMUSP00000095253,10090.ENSMUSP00000096755,10090.ENSMUSP00000100013,10090.ENSMUSP00000101049,10090.ENSMUSP00000115325,10090.ENSMUSP00000115883,10090.ENSMUSP00000133302…	Sox9,Sdc4,Spry2,Tnfrsf12a,Flt1,Sox11,Deaf1,Mmp14,Fzd2,Ramp1,Sox2,Sox4,Col18a1,Fzd3,Vegfa,Apoe,Adm
GO:0050790	regulation of catalytic activity	35	2057	0.28	0.004	10090.ENSMUSP00000000058,10090.ENSMUSP00000000356,10090.ENSMUSP00000000804,10090.ENSMUSP00000003115,10090.ENSMUSP00000007012,10090.ENSMUSP00000017153,10090.ENSMUSP00000020702,10090.ENSMUSP00000022709,10090.ENSMUSP00000023829,10090.ENSMUSP00000024840,10090.ENSMUSP00000025399,10090.ENSMUSP00000027863,10090.ENSMUSP00000029771,10090.ENSMUSP00000031653,10090.ENSMUSP00000033828,10090.ENSMUSP00000038841…	Cav2,Dazap2,Ddx3x,Cdkn1b,Sod2,Sdc4,Igfbp3,Spry2,Cdkn1a,Arhgap28,Pmaip1,Atp1b1,F3,Flt1,Gas6,Rap2b,Atp1b2,Epm2aip1,Ppp1r15b,Socs3,F2r,Socs4,Mex3b,Mmp14,Ccnd1,Sox2,Chml,Dlg2,Klf4,Calm1,Apobec1,Renbp,Furin,Vegfa,Apoe
GO:1902807	negative regulation of cell cycle G1/S phase transition	5	56	1	0.004	10090.ENSMUSP00000023829,10090.ENSMUSP00000064555,10090.ENSMUSP00000091495,10090.ENSMUSP00000100013,10090.ENSMUSP00000103245	Cdkn1a,Gas1,Ccnd1,Sox4,Klf4
GO:0098754	detoxification	6	91	0.86	0.0043	10090.ENSMUSP00000007012,10090.ENSMUSP00000029865,10090.ENSMUSP00000038943,10090.ENSMUSP00000042410,10090.ENSMUSP00000103557,10090.ENSMUSP00000133302	Sod2,Trp53inp1,Sepw1,Slc30a1,Selt,Apoe
GO:0000904	cell morphogenesis involved in differentiation	14	506	0.49	0.0046	10090.ENSMUSP00000008745,10090.ENSMUSP00000024755,10090.ENSMUSP00000030797,10090.ENSMUSP00000031556,10090.ENSMUSP00000037616,10090.ENSMUSP00000064555,10090.ENSMUSP00000099718,10090.ENSMUSP00000101049,10090.ENSMUSP00000108583,10090.ENSMUSP00000108886,10090.ENSMUSP00000115325,10090.ENSMUSP00000115883,10090.ENSMUSP00000124376,10090.ENSMUSP00000130057	Rab25,Clic5,Vamp3,Tmem106b,Lrfn3,Gas1,Itga4,Col18a1,Prdm8,Cntn4,Fzd3,Vegfa,Ctnna2,Slitrk2
GO:0051179	localization	60	4315	0.19	0.0046	10090.ENSMUSP00000000058,10090.ENSMUSP00000000579,10090.ENSMUSP00000000804,10090.ENSMUSP00000003115,10090.ENSMUSP00000005952,10090.ENSMUSP00000008745,10090.ENSMUSP00000014065,10090.ENSMUSP00000020243,10090.ENSMUSP00000021413,10090.ENSMUSP00000022709,10090.ENSMUSP00000023087,10090.ENSMUSP00000024698,10090.ENSMUSP00000024755,10090.ENSMUSP00000024860,10090.ENSMUSP00000025236,10090.ENSMUSP00000025399…	Cav2,Sox9,Ddx3x,Cdkn1b,Slc30a4,Rab25,Clip3,Ascl1,Nfkbia,Spry2,Twf1,Tnfrsf12a,Clic5,Ehd3,Stard4,Pmaip1,Fth1,Ifitm3,Atp1b1,Lin7c,P2ry1,Vamp3,Tmem106b,Flt1,Gas6,Tmem30a,Slc30a1,Sft2d2,Pygo1,Atp1b2,Nxt2,Tmem18,Mmgt1,F2r,Sdc3,Gabrg3,Irak4,Arpc5,Aqp4,Mex3b,Mmp14,Ccnd1,Ramp1,Itga4,Chml,Grik2,Dlg2,Selt,Ildr2,Mfsd4,Apobec1,Furin,Fzd3,Vegfa,Ctnna2,Ednrb,Bscl2,Apoe,Pou3f2,Adm
GO:0043010	camera-type eye development	11	331	0.57	0.0048	10090.ENSMUSP00000000579,10090.ENSMUSP00000001326,10090.ENSMUSP00000015278,10090.ENSMUSP00000031653,10090.ENSMUSP00000064555,10090.ENSMUSP00000067066,10090.ENSMUSP00000078070,10090.ENSMUSP00000096755,10090.ENSMUSP00000097270,10090.ENSMUSP00000103245,10090.ENSMUSP00000115883	Sox9,Sp1,Aldh1a3,Flt1,Gas1,Lif,Sox11,Sox2,Fjx1,Klf4,Vegfa
GO:0044773	mitotic DNA damage checkpoint	5	59	0.97	0.0048	10090.ENSMUSP00000020576,10090.ENSMUSP00000023829,10090.ENSMUSP00000033388,10090.ENSMUSP00000091495,10090.ENSMUSP00000100013	Ccng1,Cdkn1a,Oraov1,Ccnd1,Sox4
GO:0023052	signaling	55	3859	0.2	0.0049	10090.ENSMUSP00000000058,10090.ENSMUSP00000000579,10090.ENSMUSP00000000804,10090.ENSMUSP00000003115,10090.ENSMUSP00000007012,10090.ENSMUSP00000017153,10090.ENSMUSP00000020243,10090.ENSMUSP00000021413,10090.ENSMUSP00000022561,10090.ENSMUSP00000023829,10090.ENSMUSP00000024698,10090.ENSMUSP00000024840,10090.ENSMUSP00000025399,10090.ENSMUSP00000026565,10090.ENSMUSP00000027343,10090.ENSMUSP00000027863…	Cav2,Sox9,Ddx3x,Cdkn1b,Sod2,Sdc4,Ascl1,Nfkbia,Amer2,Cdkn1a,Tnfrsf12a,Arhgap28,Pmaip1,Ifitm3,Ogfrl1,Atp1b1,Lin7c,P2ry1,F3,Rasl11a,Flt1,Gas6,Rap2b,Pygo1,Inhbb,Zfp36l2,Ppp1r15b,Socs3,F2r,Socs4,Lif,Gabrg3,Irak4,Sox11,Fzd2,Ccnd1,Ramp1,Tmod2,Fjx1,Itga4,Sox4,Chml,Grik2,Dlg2,Klf4,Selt,Ildr2,Fzd3,Vegfa,Tril,Trove2,Ednrb,Zfp219,Apoe,Adm
GO:0034249	negative regulation of cellular amide metabolic process	7	134	0.76	0.0049	10090.ENSMUSP00000000804,10090.ENSMUSP00000020692,10090.ENSMUSP00000036039,10090.ENSMUSP00000050820,10090.ENSMUSP00000057962,10090.ENSMUSP00000133302,10090.ENSMUSP00000136957	Ddx3x,Btg2,Tob1,Zfp36l2,Mex3d,Apoe,Purb
GO:0001101	response to acid chemical	11	334	0.56	0.005	10090.ENSMUSP00000000579,10090.ENSMUSP00000003115,10090.ENSMUSP00000007012,10090.ENSMUSP00000020243,10090.ENSMUSP00000026221,10090.ENSMUSP00000036936,10090.ENSMUSP00000074201,10090.ENSMUSP00000096755,10090.ENSMUSP00000103245,10090.ENSMUSP00000115883,10090.ENSMUSP00000129639	Sox9,Cdkn1b,Sod2,Ascl1,Scd2,Scd1,Brinp3,Sox2,Klf4,Vegfa,Mest
GO:0010165	response to X-ray	4	32	1.14	0.005	10090.ENSMUSP00000023829,10090.ENSMUSP00000025399,10090.ENSMUSP00000062576,10090.ENSMUSP00000091495	Cdkn1a,Pmaip1,Nucks1,Ccnd1
GO:0019725	cellular homeostasis	18	777	0.41	0.005	10090.ENSMUSP00000025515,10090.ENSMUSP00000025563,10090.ENSMUSP00000027863,10090.ENSMUSP00000029331,10090.ENSMUSP00000033828,10090.ENSMUSP00000042410,10090.ENSMUSP00000042602,10090.ENSMUSP00000047353,10090.ENSMUSP00000061754,10090.ENSMUSP00000062576,10090.ENSMUSP00000078088,10090.ENSMUSP00000091463,10090.ENSMUSP00000100013,10090.ENSMUSP00000101127,10090.ENSMUSP00000103557,10090.ENSMUSP00000126057…	Tmx3,Fth1,Atp1b1,P2ry1,Gas6,Slc30a1,Apex1,Atp1b2,F2r,Nucks1,Aqp4,Fzd2,Sox4,Grik2,Selt,Ednrb,Apoe,Adm
GO:0019827	stem cell population maintenance	7	135	0.76	0.005	10090.ENSMUSP00000000579,10090.ENSMUSP00000050820,10090.ENSMUSP00000067066,10090.ENSMUSP00000096755,10090.ENSMUSP00000100013,10090.ENSMUSP00000103245,10090.ENSMUSP00000106519	Sox9,Zfp36l2,Lif,Sox2,Sox4,Klf4,Tpt1
GO:0050680	negative regulation of epithelial cell proliferation	7	135	0.76	0.005	10090.ENSMUSP00000000058,10090.ENSMUSP00000000579,10090.ENSMUSP00000003115,10090.ENSMUSP00000031653,10090.ENSMUSP00000064555,10090.ENSMUSP00000096755,10090.ENSMUSP00000133302	Cav2,Sox9,Cdkn1b,Flt1,Gas1,Sox2,Apoe
GO:0051050	positive regulation of transport	21	987	0.37	0.005	10090.ENSMUSP00000014065,10090.ENSMUSP00000017153,10090.ENSMUSP00000021413,10090.ENSMUSP00000024860,10090.ENSMUSP00000025399,10090.ENSMUSP00000027863,10090.ENSMUSP00000029331,10090.ENSMUSP00000033828,10090.ENSMUSP00000034878,10090.ENSMUSP00000044918,10090.ENSMUSP00000047353,10090.ENSMUSP00000061754,10090.ENSMUSP00000067066,10090.ENSMUSP00000078070,10090.ENSMUSP00000082168,10090.ENSMUSP00000083375…	Clip3,Sdc4,Nfkbia,Ehd3,Pmaip1,Atp1b1,P2ry1,Gas6,Tmem30a,Inhbb,Atp1b2,F2r,Lif,Sox11,Mex3b,Glul,Sox4,Selt,Vegfa,Ednrb,Apoe
GO:0009611	response to wounding	12	394	0.53	0.0052	10090.ENSMUSP00000007012,10090.ENSMUSP00000017153,10090.ENSMUSP00000024757,10090.ENSMUSP00000029331,10090.ENSMUSP00000029771,10090.ENSMUSP00000031866,10090.ENSMUSP00000033828,10090.ENSMUSP00000038841,10090.ENSMUSP00000044918,10090.ENSMUSP00000050820,10090.ENSMUSP00000061754,10090.ENSMUSP00000140890	Sod2,Sdc4,Enpp4,P2ry1,F3,Mtpn,Gas6,Rap2b,Inhbb,Zfp36l2,F2r,Adm
GO:0072657	protein localization to membrane	11	336	0.56	0.0052	10090.ENSMUSP00000024860,10090.ENSMUSP00000027863,10090.ENSMUSP00000028583,10090.ENSMUSP00000029331,10090.ENSMUSP00000030797,10090.ENSMUSP00000033828,10090.ENSMUSP00000095253,10090.ENSMUSP00000099718,10090.ENSMUSP00000101127,10090.ENSMUSP00000102814,10090.ENSMUSP00000133302	Ehd3,Atp1b1,Lin7c,P2ry1,Vamp3,Gas6,Ramp1,Itga4,Grik2,Dlg2,Apoe
GO:0007154	cell communication	56	3984	0.19	0.0057	10090.ENSMUSP00000000058,10090.ENSMUSP00000000579,10090.ENSMUSP00000000804,10090.ENSMUSP00000003115,10090.ENSMUSP00000007012,10090.ENSMUSP00000017153,10090.ENSMUSP00000020243,10090.ENSMUSP00000021413,10090.ENSMUSP00000022561,10090.ENSMUSP00000023829,10090.ENSMUSP00000024698,10090.ENSMUSP00000024840,10090.ENSMUSP00000025399,10090.ENSMUSP00000026565,10090.ENSMUSP00000027343,10090.ENSMUSP00000027863…	Cav2,Sox9,Ddx3x,Cdkn1b,Sod2,Sdc4,Ascl1,Nfkbia,Amer2,Cdkn1a,Tnfrsf12a,Arhgap28,Pmaip1,Ifitm3,Ogfrl1,Atp1b1,Lin7c,P2ry1,F3,Rasl11a,Flt1,Gas6,Rap2b,Pygo1,Inhbb,Zfp36l2,Ppp1r15b,Socs3,F2r,Socs4,Lif,Gabrg3,Irak4,Sox11,Glul,Fzd2,Ccnd1,Ramp1,Tmod2,Fjx1,Itga4,Sox4,Chml,Grik2,Dlg2,Klf4,Selt,Ildr2,Fzd3,Vegfa,Tril,Trove2,Ednrb,Zfp219,Apoe,Adm
GO:0009749	response to glucose	7	140	0.74	0.006	10090.ENSMUSP00000003115,10090.ENSMUSP00000033828,10090.ENSMUSP00000078088,10090.ENSMUSP00000083375,10090.ENSMUSP00000100013,10090.ENSMUSP00000103557,10090.ENSMUSP00000107047	Cdkn1b,Gas6,Aqp4,Glul,Sox4,Selt,Ildr2
GO:0030856	regulation of epithelial cell differentiation	7	140	0.74	0.006	10090.ENSMUSP00000000579,10090.ENSMUSP00000003115,10090.ENSMUSP00000020243,10090.ENSMUSP00000067066,10090.ENSMUSP00000091495,10090.ENSMUSP00000096755,10090.ENSMUSP00000115883	Sox9,Cdkn1b,Ascl1,Lif,Ccnd1,Sox2,Vegfa
GO:0045765	regulation of angiogenesis	10	287	0.59	0.006	10090.ENSMUSP00000001326,10090.ENSMUSP00000022709,10090.ENSMUSP00000024698,10090.ENSMUSP00000029771,10090.ENSMUSP00000031653,10090.ENSMUSP00000038613,10090.ENSMUSP00000067066,10090.ENSMUSP00000103245,10090.ENSMUSP00000115883,10090.ENSMUSP00000140890	Sp1,Spry2,Tnfrsf12a,F3,Flt1,Jcad,Lif,Klf4,Vegfa,Adm
GO:0048147	negative regulation of fibroblast proliferation	4	34	1.12	0.006	10090.ENSMUSP00000007012,10090.ENSMUSP00000025399,10090.ENSMUSP00000025563,10090.ENSMUSP00000029865	Sod2,Pmaip1,Fth1,Trp53inp1
GO:1904018	positive regulation of vasculature development	8	186	0.68	0.006	10090.ENSMUSP00000001326,10090.ENSMUSP00000007012,10090.ENSMUSP00000029771,10090.ENSMUSP00000031653,10090.ENSMUSP00000038613,10090.ENSMUSP00000103245,10090.ENSMUSP00000115883,10090.ENSMUSP00000140890	Sp1,Sod2,F3,Flt1,Jcad,Klf4,Vegfa,Adm
GO:0021915	neural tube development	8	187	0.68	0.0062	10090.ENSMUSP00000017153,10090.ENSMUSP00000064555,10090.ENSMUSP00000078070,10090.ENSMUSP00000079395,10090.ENSMUSP00000091463,10090.ENSMUSP00000100013,10090.ENSMUSP00000115325,10090.ENSMUSP00000140890	Sdc4,Gas1,Sox11,Deaf1,Fzd2,Sox4,Fzd3,Adm
GO:0032526	response to retinoic acid	6	101	0.82	0.0065	10090.ENSMUSP00000000579,10090.ENSMUSP00000020243,10090.ENSMUSP00000074201,10090.ENSMUSP00000096755,10090.ENSMUSP00000103245,10090.ENSMUSP00000129639	Sox9,Ascl1,Brinp3,Sox2,Klf4,Mest
GO:0055082	cellular chemical homeostasis	16	663	0.43	0.0067	10090.ENSMUSP00000025563,10090.ENSMUSP00000027863,10090.ENSMUSP00000029331,10090.ENSMUSP00000033828,10090.ENSMUSP00000042410,10090.ENSMUSP00000047353,10090.ENSMUSP00000061754,10090.ENSMUSP00000062576,10090.ENSMUSP00000078088,10090.ENSMUSP00000091463,10090.ENSMUSP00000100013,10090.ENSMUSP00000101127,10090.ENSMUSP00000103557,10090.ENSMUSP00000126057,10090.ENSMUSP00000133302,10090.ENSMUSP00000140890	Fth1,Atp1b1,P2ry1,Gas6,Slc30a1,Atp1b2,F2r,Nucks1,Aqp4,Fzd2,Sox4,Grik2,Selt,Ednrb,Apoe,Adm
GO:0034248	regulation of cellular amide metabolic process	11	350	0.54	0.0068	10090.ENSMUSP00000000804,10090.ENSMUSP00000020692,10090.ENSMUSP00000027979,10090.ENSMUSP00000032107,10090.ENSMUSP00000036039,10090.ENSMUSP00000050820,10090.ENSMUSP00000057062,10090.ENSMUSP00000057962,10090.ENSMUSP00000100013,10090.ENSMUSP00000133302,10090.ENSMUSP00000136957	Ddx3x,Btg2,Uhmk1,Kbtbd8,Tob1,Zfp36l2,Ppp1r15b,Mex3d,Sox4,Apoe,Purb
GO:0044794	positive regulation by host of viral process	3	14	1.38	0.0068	10090.ENSMUSP00000000058,10090.ENSMUSP00000062576,10090.ENSMUSP00000133302	Cav2,Nucks1,Apoe
GO:0061061	muscle structure development	13	470	0.49	0.0068	10090.ENSMUSP00000000058,10090.ENSMUSP00000000579,10090.ENSMUSP00000019962,10090.ENSMUSP00000020692,10090.ENSMUSP00000031866,10090.ENSMUSP00000067066,10090.ENSMUSP00000078070,10090.ENSMUSP00000091463,10090.ENSMUSP00000091831,10090.ENSMUSP00000096152,10090.ENSMUSP00000115883,10090.ENSMUSP00000126057,10090.ENSMUSP00000140890	Cav2,Sox9,Cd164,Btg2,Mtpn,Lif,Sox11,Fzd2,Zbtb18,Tmod2,Vegfa,Ednrb,Adm
GO:1903508	positive regulation of nucleic acid-templated transcription	27	1477	0.31	0.0068	10090.ENSMUSP00000000579,10090.ENSMUSP00000000804,10090.ENSMUSP00000001326,10090.ENSMUSP00000020243,10090.ENSMUSP00000021413,10090.ENSMUSP00000029331,10090.ENSMUSP00000029865,10090.ENSMUSP00000031646,10090.ENSMUSP00000041070,10090.ENSMUSP00000042602,10090.ENSMUSP00000044368,10090.ENSMUSP00000061754,10090.ENSMUSP00000062576,10090.ENSMUSP00000067066,10090.ENSMUSP00000078070,10090.ENSMUSP00000079395…	Sox9,Ddx3x,Sp1,Ascl1,Nfkbia,P2ry1,Trp53inp1,Rasl11a,Irf2bpl,Apex1,Pygo1,F2r,Nucks1,Lif,Sox11,Deaf1,Elk4,Fzd2,Zbtb18,Sox2,Sox4,Klf4,Mecom,Apobec1,Vegfa,Zfp219,Pou3f2
GO:0009636	response to toxic substance	13	471	0.49	0.0069	10090.ENSMUSP00000005952,10090.ENSMUSP00000007012,10090.ENSMUSP00000023829,10090.ENSMUSP00000029865,10090.ENSMUSP00000038943,10090.ENSMUSP00000042410,10090.ENSMUSP00000042602,10090.ENSMUSP00000057062,10090.ENSMUSP00000091495,10090.ENSMUSP00000103245,10090.ENSMUSP00000103557,10090.ENSMUSP00000108205,10090.ENSMUSP00000133302	Slc30a4,Sod2,Cdkn1a,Trp53inp1,Sepw1,Slc30a1,Apex1,Ppp1r15b,Ccnd1,Klf4,Selt,Apobec1,Apoe
GO:0048145	regulation of fibroblast proliferation	6	103	0.81	0.0069	10090.ENSMUSP00000007012,10090.ENSMUSP00000023829,10090.ENSMUSP00000025399,10090.ENSMUSP00000025563,10090.ENSMUSP00000029865,10090.ENSMUSP00000033828	Sod2,Cdkn1a,Pmaip1,Fth1,Trp53inp1,Gas6
GO:1990778	protein localization to cell periphery	8	191	0.67	0.0069	10090.ENSMUSP00000024860,10090.ENSMUSP00000027863,10090.ENSMUSP00000028583,10090.ENSMUSP00000029331,10090.ENSMUSP00000030797,10090.ENSMUSP00000033828,10090.ENSMUSP00000082168,10090.ENSMUSP00000095253	Ehd3,Atp1b1,Lin7c,P2ry1,Vamp3,Gas6,Mex3b,Ramp1
GO:0010628	positive regulation of gene expression	31	1811	0.28	0.0072	10090.ENSMUSP00000000579,10090.ENSMUSP00000000804,10090.ENSMUSP00000001326,10090.ENSMUSP00000020243,10090.ENSMUSP00000021413,10090.ENSMUSP00000022709,10090.ENSMUSP00000027979,10090.ENSMUSP00000029331,10090.ENSMUSP00000029865,10090.ENSMUSP00000031646,10090.ENSMUSP00000033828,10090.ENSMUSP00000036039,10090.ENSMUSP00000041070,10090.ENSMUSP00000044368,10090.ENSMUSP00000061754,10090.ENSMUSP00000062576…	Sox9,Ddx3x,Sp1,Ascl1,Nfkbia,Spry2,Uhmk1,P2ry1,Trp53inp1,Rasl11a,Gas6,Tob1,Irf2bpl,Pygo1,F2r,Nucks1,Lif,Sox11,Deaf1,Elk4,Mmp14,Fzd2,Zbtb18,Sox2,Sox4,Klf4,Mecom,Apobec1,Vegfa,Zfp219,Pou3f2
GO:0010877	lipid transport involved in lipid storage	2	2	2.04	0.0072	10090.ENSMUSP00000025236,10090.ENSMUSP00000133302	Stard4,Apoe
GO:2000045	regulation of G1/S transition of mitotic cell cycle	6	104	0.81	0.0072	10090.ENSMUSP00000000804,10090.ENSMUSP00000023829,10090.ENSMUSP00000042602,10090.ENSMUSP00000091495,10090.ENSMUSP00000100013,10090.ENSMUSP00000103245	Ddx3x,Cdkn1a,Apex1,Ccnd1,Sox4,Klf4
GO:0048863	stem cell differentiation	7	147	0.72	0.0073	10090.ENSMUSP00000000579,10090.ENSMUSP00000020243,10090.ENSMUSP00000032107,10090.ENSMUSP00000067066,10090.ENSMUSP00000078070,10090.ENSMUSP00000096755,10090.ENSMUSP00000126057	Sox9,Ascl1,Kbtbd8,Lif,Sox11,Sox2,Ednrb
GO:0061138	morphogenesis of a branching epithelium	8	194	0.66	0.0073	10090.ENSMUSP00000000579,10090.ENSMUSP00000022709,10090.ENSMUSP00000031653,10090.ENSMUSP00000059129,10090.ENSMUSP00000087119,10090.ENSMUSP00000096755,10090.ENSMUSP00000115883,10090.ENSMUSP00000140890	Sox9,Spry2,Flt1,Socs3,Mmp14,Sox2,Vegfa,Adm
GO:0009887	animal organ morphogenesis	20	956	0.37	0.0075	10090.ENSMUSP00000000579,10090.ENSMUSP00000001326,10090.ENSMUSP00000015278,10090.ENSMUSP00000022709,10090.ENSMUSP00000024755,10090.ENSMUSP00000031653,10090.ENSMUSP00000064555,10090.ENSMUSP00000067066,10090.ENSMUSP00000078070,10090.ENSMUSP00000078685,10090.ENSMUSP00000082013,10090.ENSMUSP00000087119,10090.ENSMUSP00000091463,10090.ENSMUSP00000096755,10090.ENSMUSP00000097270,10090.ENSMUSP00000100013…	Sox9,Sp1,Aldh1a3,Spry2,Clic5,Flt1,Gas1,Lif,Sox11,Zfp422,Impad1,Mmp14,Fzd2,Sox2,Fjx1,Sox4,Fzd3,Vegfa,Ctnna2,Adm
GO:0045893	positive regulation of transcription, DNA-templated	26	1413	0.31	0.0075	10090.ENSMUSP00000000579,10090.ENSMUSP00000000804,10090.ENSMUSP00000001326,10090.ENSMUSP00000020243,10090.ENSMUSP00000021413,10090.ENSMUSP00000029331,10090.ENSMUSP00000029865,10090.ENSMUSP00000031646,10090.ENSMUSP00000041070,10090.ENSMUSP00000044368,10090.ENSMUSP00000061754,10090.ENSMUSP00000062576,10090.ENSMUSP00000067066,10090.ENSMUSP00000078070,10090.ENSMUSP00000079395,10090.ENSMUSP00000083743…	Sox9,Ddx3x,Sp1,Ascl1,Nfkbia,P2ry1,Trp53inp1,Rasl11a,Irf2bpl,Pygo1,F2r,Nucks1,Lif,Sox11,Deaf1,Elk4,Fzd2,Zbtb18,Sox2,Sox4,Klf4,Mecom,Apobec1,Vegfa,Zfp219,Pou3f2
GO:0045597	positive regulation of cell differentiation	21	1033	0.35	0.0077	10090.ENSMUSP00000000579,10090.ENSMUSP00000007012,10090.ENSMUSP00000020243,10090.ENSMUSP00000020702,10090.ENSMUSP00000024698,10090.ENSMUSP00000031556,10090.ENSMUSP00000031653,10090.ENSMUSP00000033828,10090.ENSMUSP00000034878,10090.ENSMUSP00000059129,10090.ENSMUSP00000067066,10090.ENSMUSP00000074201,10090.ENSMUSP00000078070,10090.ENSMUSP00000087119,10090.ENSMUSP00000096755,10090.ENSMUSP00000103905…	Sox9,Sod2,Ascl1,Igfbp3,Tnfrsf12a,Tmem106b,Flt1,Gas6,Tmem30a,Socs3,Lif,Brinp3,Sox11,Mmp14,Sox2,Mecom,Fzd3,Vegfa,Zfp219,Apoe,Adm
GO:0060712	spongiotrophoblast layer development	3	15	1.35	0.0077	10090.ENSMUSP00000059129,10090.ENSMUSP00000067066,10090.ENSMUSP00000140890	Socs3,Lif,Adm
GO:1901652	response to peptide	12	418	0.5	0.0077	10090.ENSMUSP00000000058,10090.ENSMUSP00000001326,10090.ENSMUSP00000003115,10090.ENSMUSP00000020692,10090.ENSMUSP00000021413,10090.ENSMUSP00000042602,10090.ENSMUSP00000044918,10090.ENSMUSP00000052904,10090.ENSMUSP00000103245,10090.ENSMUSP00000108205,10090.ENSMUSP00000126057,10090.ENSMUSP00000140890	Cav2,Sp1,Cdkn1b,Btg2,Nfkbia,Apex1,Inhbb,Epm2aip1,Klf4,Apobec1,Ednrb,Adm
GO:0048709	oligodendrocyte differentiation	5	69	0.9	0.0078	10090.ENSMUSP00000000579,10090.ENSMUSP00000020243,10090.ENSMUSP00000061408,10090.ENSMUSP00000078070,10090.ENSMUSP00000108583	Sox9,Ascl1,Olig1,Sox11,Prdm8
GO:0043523	regulation of neuron apoptotic process	9	251	0.6	0.0085	10090.ENSMUSP00000007012,10090.ENSMUSP00000020243,10090.ENSMUSP00000020692,10090.ENSMUSP00000025399,10090.ENSMUSP00000061754,10090.ENSMUSP00000099930,10090.ENSMUSP00000101127,10090.ENSMUSP00000115883,10090.ENSMUSP00000133302	Sod2,Ascl1,Btg2,Pmaip1,F2r,Set,Grik2,Vegfa,Apoe
GO:0048873	homeostasis of number of cells within a tissue	4	39	1.06	0.0085	10090.ENSMUSP00000000579,10090.ENSMUSP00000061754,10090.ENSMUSP00000107047,10090.ENSMUSP00000115883	Sox9,F2r,Ildr2,Vegfa
GO:0006417	regulation of translation	10	307	0.56	0.0087	10090.ENSMUSP00000000804,10090.ENSMUSP00000020692,10090.ENSMUSP00000027979,10090.ENSMUSP00000032107,10090.ENSMUSP00000036039,10090.ENSMUSP00000050820,10090.ENSMUSP00000057062,10090.ENSMUSP00000057962,10090.ENSMUSP00000100013,10090.ENSMUSP00000136957	Ddx3x,Btg2,Uhmk1,Kbtbd8,Tob1,Zfp36l2,Ppp1r15b,Mex3d,Sox4,Purb
GO:0048584	positive regulation of response to stimulus	32	1922	0.27	0.0088	10090.ENSMUSP00000000058,10090.ENSMUSP00000000579,10090.ENSMUSP00000000804,10090.ENSMUSP00000015278,10090.ENSMUSP00000020243,10090.ENSMUSP00000020702,10090.ENSMUSP00000021413,10090.ENSMUSP00000022709,10090.ENSMUSP00000024698,10090.ENSMUSP00000024706,10090.ENSMUSP00000024757,10090.ENSMUSP00000025399,10090.ENSMUSP00000029331,10090.ENSMUSP00000029771,10090.ENSMUSP00000029865,10090.ENSMUSP00000031653…	Cav2,Sox9,Ddx3x,Aldh1a3,Ascl1,Igfbp3,Nfkbia,Spry2,Tnfrsf12a,Pla2g7,Enpp4,Pmaip1,P2ry1,F3,Trp53inp1,Flt1,Gas6,Jcad,Inhbb,F2r,Nucks1,Gas1,Lif,Irak4,Sox11,Fzd2,Tmod2,Sox2,Sox4,Furin,Vegfa,Tril
GO:0043584	nose development	3	16	1.32	0.0089	10090.ENSMUSP00000015278,10090.ENSMUSP00000020243,10090.ENSMUSP00000096755	Aldh1a3,Ascl1,Sox2
GO:0055065	metal ion homeostasis	14	555	0.45	0.0091	10090.ENSMUSP00000005952,10090.ENSMUSP00000007012,10090.ENSMUSP00000025563,10090.ENSMUSP00000027863,10090.ENSMUSP00000029331,10090.ENSMUSP00000042410,10090.ENSMUSP00000047353,10090.ENSMUSP00000061754,10090.ENSMUSP00000091463,10090.ENSMUSP00000101127,10090.ENSMUSP00000103557,10090.ENSMUSP00000126057,10090.ENSMUSP00000133302,10090.ENSMUSP00000140890	Slc30a4,Sod2,Fth1,Atp1b1,P2ry1,Slc30a1,Atp1b2,F2r,Fzd2,Grik2,Selt,Ednrb,Apoe,Adm
GO:1903313	positive regulation of mRNA metabolic process	5	72	0.89	0.0092	10090.ENSMUSP00000020692,10090.ENSMUSP00000036039,10090.ENSMUSP00000050820,10090.ENSMUSP00000057962,10090.ENSMUSP00000108205	Btg2,Tob1,Zfp36l2,Mex3d,Apobec1
GO:0051336	regulation of hydrolase activity	22	1128	0.33	0.0094	10090.ENSMUSP00000000058,10090.ENSMUSP00000000804,10090.ENSMUSP00000020702,10090.ENSMUSP00000022709,10090.ENSMUSP00000024840,10090.ENSMUSP00000025399,10090.ENSMUSP00000027863,10090.ENSMUSP00000029771,10090.ENSMUSP00000031653,10090.ENSMUSP00000033828,10090.ENSMUSP00000047353,10090.ENSMUSP00000057062,10090.ENSMUSP00000061754,10090.ENSMUSP00000082168,10090.ENSMUSP00000087119,10090.ENSMUSP00000096755…	Cav2,Ddx3x,Igfbp3,Spry2,Arhgap28,Pmaip1,Atp1b1,F3,Flt1,Gas6,Atp1b2,Ppp1r15b,F2r,Mex3b,Mmp14,Sox2,Chml,Dlg2,Klf4,Renbp,Furin,Vegfa
GO:0061014	positive regulation of mRNA catabolic process	4	41	1.03	0.0098	10090.ENSMUSP00000020692,10090.ENSMUSP00000036039,10090.ENSMUSP00000050820,10090.ENSMUSP00000057962	Btg2,Tob1,Zfp36l2,Mex3d
GO:0048524	positive regulation of viral process	5	74	0.87	0.0101	10090.ENSMUSP00000000058,10090.ENSMUSP00000000804,10090.ENSMUSP00000001326,10090.ENSMUSP00000062576,10090.ENSMUSP00000133302	Cav2,Ddx3x,Sp1,Nucks1,Apoe
GO:1900153	positive regulation of nuclear-transcribed mRNA catabolic process, deadenylation-dependent decay	3	17	1.29	0.0101	10090.ENSMUSP00000020692,10090.ENSMUSP00000036039,10090.ENSMUSP00000050820	Btg2,Tob1,Zfp36l2
GO:0003006	developmental process involved in reproduction	16	699	0.4	0.0102	10090.ENSMUSP00000000579,10090.ENSMUSP00000001326,10090.ENSMUSP00000003115,10090.ENSMUSP00000020252,10090.ENSMUSP00000041070,10090.ENSMUSP00000044368,10090.ENSMUSP00000044918,10090.ENSMUSP00000059129,10090.ENSMUSP00000067066,10090.ENSMUSP00000087119,10090.ENSMUSP00000091495,10090.ENSMUSP00000096755,10090.ENSMUSP00000099718,10090.ENSMUSP00000115883,10090.ENSMUSP00000136944,10090.ENSMUSP00000140890	Sox9,Sp1,Cdkn1b,Sycp3,Irf2bpl,Pygo1,Inhbb,Socs3,Lif,Mmp14,Ccnd1,Sox2,Itga4,Vegfa,Hmgcs1,Adm
GO:0043281	regulation of cysteine-type endopeptidase activity involved in apoptotic process	8	207	0.63	0.0102	10090.ENSMUSP00000000804,10090.ENSMUSP00000025399,10090.ENSMUSP00000029771,10090.ENSMUSP00000033828,10090.ENSMUSP00000061754,10090.ENSMUSP00000096755,10090.ENSMUSP00000103245,10090.ENSMUSP00000115883	Ddx3x,Pmaip1,F3,Gas6,F2r,Sox2,Klf4,Vegfa
GO:0008283	cell population proliferation	14	565	0.44	0.0104	10090.ENSMUSP00000000579,10090.ENSMUSP00000020243,10090.ENSMUSP00000020702,10090.ENSMUSP00000078070,10090.ENSMUSP00000083375,10090.ENSMUSP00000087119,10090.ENSMUSP00000091495,10090.ENSMUSP00000100013,10090.ENSMUSP00000103905,10090.ENSMUSP00000113370,10090.ENSMUSP00000115325,10090.ENSMUSP00000115883,10090.ENSMUSP00000136147,10090.ENSMUSP00000136957	Sox9,Ascl1,Igfbp3,Sox11,Glul,Mmp14,Ccnd1,Sox4,Mecom,Furin,Fzd3,Vegfa,Pou3f2,Purb
GO:0051049	regulation of transport	30	1782	0.27	0.0106	10090.ENSMUSP00000008745,10090.ENSMUSP00000014065,10090.ENSMUSP00000017153,10090.ENSMUSP00000020702,10090.ENSMUSP00000021413,10090.ENSMUSP00000023829,10090.ENSMUSP00000024755,10090.ENSMUSP00000024860,10090.ENSMUSP00000025399,10090.ENSMUSP00000027863,10090.ENSMUSP00000027979,10090.ENSMUSP00000029331,10090.ENSMUSP00000030797,10090.ENSMUSP00000033828,10090.ENSMUSP00000034878,10090.ENSMUSP00000042410…	Rab25,Clip3,Sdc4,Igfbp3,Nfkbia,Cdkn1a,Clic5,Ehd3,Pmaip1,Atp1b1,Uhmk1,P2ry1,Vamp3,Gas6,Tmem30a,Slc30a1,Inhbb,Atp1b2,F2r,Gas1,Lif,Sox11,Mex3b,Glul,Sox4,Selt,Calm1,Vegfa,Ednrb,Apoe
GO:0045444	fat cell differentiation	6	115	0.76	0.0107	10090.ENSMUSP00000014065,10090.ENSMUSP00000036936,10090.ENSMUSP00000044918,10090.ENSMUSP00000091495,10090.ENSMUSP00000103245,10090.ENSMUSP00000127685	Clip3,Scd1,Inhbb,Ccnd1,Klf4,Bscl2
GO:0046887	positive regulation of hormone secretion	7	160	0.69	0.0107	10090.ENSMUSP00000029331,10090.ENSMUSP00000044918,10090.ENSMUSP00000067066,10090.ENSMUSP00000078070,10090.ENSMUSP00000083375,10090.ENSMUSP00000100013,10090.ENSMUSP00000103557	P2ry1,Inhbb,Lif,Sox11,Glul,Sox4,Selt
GO:0060166	olfactory pit development	2	3	1.87	0.0107	10090.ENSMUSP00000015278,10090.ENSMUSP00000020243	Aldh1a3,Ascl1
GO:0071000	response to magnetism	2	3	1.87	0.0107	10090.ENSMUSP00000007012,10090.ENSMUSP00000020243	Sod2,Ascl1
GO:1903288	positive regulation of potassium ion import across plasma membrane	2	3	1.87	0.0107	10090.ENSMUSP00000027863,10090.ENSMUSP00000047353	Atp1b1,Atp1b2
GO:0007155	cell adhesion	16	705	0.4	0.0108	10090.ENSMUSP00000000579,10090.ENSMUSP00000019962,10090.ENSMUSP00000024698,10090.ENSMUSP00000027863,10090.ENSMUSP00000030797,10090.ENSMUSP00000033828,10090.ENSMUSP00000037616,10090.ENSMUSP00000038613,10090.ENSMUSP00000038841,10090.ENSMUSP00000047353,10090.ENSMUSP00000065877,10090.ENSMUSP00000080462,10090.ENSMUSP00000099718,10090.ENSMUSP00000101049,10090.ENSMUSP00000108886,10090.ENSMUSP00000124376	Sox9,Cd164,Tnfrsf12a,Atp1b1,Vamp3,Gas6,Lrfn3,Jcad,Rap2b,Atp1b2,Sdc3,Edil3,Itga4,Col18a1,Cntn4,Ctnna2
GO:0031175	neuron projection development	15	637	0.42	0.0109	10090.ENSMUSP00000017153,10090.ENSMUSP00000020692,10090.ENSMUSP00000024755,10090.ENSMUSP00000027979,10090.ENSMUSP00000031556,10090.ENSMUSP00000037616,10090.ENSMUSP00000064555,10090.ENSMUSP00000108583,10090.ENSMUSP00000108886,10090.ENSMUSP00000115325,10090.ENSMUSP00000115883,10090.ENSMUSP00000124376,10090.ENSMUSP00000130057,10090.ENSMUSP00000133302,10090.ENSMUSP00000140890	Sdc4,Btg2,Clic5,Uhmk1,Tmem106b,Lrfn3,Gas1,Prdm8,Cntn4,Fzd3,Vegfa,Ctnna2,Slitrk2,Apoe,Adm
GO:0048660	regulation of smooth muscle cell proliferation	7	161	0.68	0.0109	10090.ENSMUSP00000003115,10090.ENSMUSP00000007012,10090.ENSMUSP00000020702,10090.ENSMUSP00000023829,10090.ENSMUSP00000074471,10090.ENSMUSP00000103245,10090.ENSMUSP00000115883	Cdkn1b,Sod2,Igfbp3,Cdkn1a,Irak4,Klf4,Vegfa
GO:0010043	response to zinc ion	4	43	1.01	0.011	10090.ENSMUSP00000005952,10090.ENSMUSP00000007012,10090.ENSMUSP00000042410,10090.ENSMUSP00000108205	Slc30a4,Sod2,Slc30a1,Apobec1
GO:1904706	negative regulation of vascular smooth muscle cell proliferation	3	18	1.27	0.0111	10090.ENSMUSP00000003115,10090.ENSMUSP00000007012,10090.ENSMUSP00000023829	Cdkn1b,Sod2,Cdkn1a
GO:0043408	regulation of MAPK cascade	16	709	0.4	0.0113	10090.ENSMUSP00000000058,10090.ENSMUSP00000020702,10090.ENSMUSP00000022709,10090.ENSMUSP00000029331,10090.ENSMUSP00000031653,10090.ENSMUSP00000033828,10090.ENSMUSP00000038613,10090.ENSMUSP00000044918,10090.ENSMUSP00000061754,10090.ENSMUSP00000067066,10090.ENSMUSP00000096755,10090.ENSMUSP00000101127,10090.ENSMUSP00000103245,10090.ENSMUSP00000103905,10090.ENSMUSP00000115883,10090.ENSMUSP00000133302	Cav2,Igfbp3,Spry2,P2ry1,Flt1,Gas6,Jcad,Inhbb,F2r,Lif,Sox2,Grik2,Klf4,Mecom,Vegfa,Apoe
GO:0042493	response to drug	19	926	0.36	0.0114	10090.ENSMUSP00000000579,10090.ENSMUSP00000003115,10090.ENSMUSP00000004140,10090.ENSMUSP00000007012,10090.ENSMUSP00000020243,10090.ENSMUSP00000021413,10090.ENSMUSP00000023829,10090.ENSMUSP00000029865,10090.ENSMUSP00000033828,10090.ENSMUSP00000034878,10090.ENSMUSP00000042602,10090.ENSMUSP00000057062,10090.ENSMUSP00000067632,10090.ENSMUSP00000078088,10090.ENSMUSP00000091495,10090.ENSMUSP00000103245…	Sox9,Cdkn1b,Gstm1,Sod2,Ascl1,Nfkbia,Cdkn1a,Trp53inp1,Gas6,Tmem30a,Apex1,Ppp1r15b,Gabrg3,Aqp4,Ccnd1,Klf4,Apobec1,Fzd3,Hmgcs1
GO:0007596	blood coagulation	6	118	0.75	0.0116	10090.ENSMUSP00000024757,10090.ENSMUSP00000029331,10090.ENSMUSP00000029771,10090.ENSMUSP00000033828,10090.ENSMUSP00000038841,10090.ENSMUSP00000061754	Enpp4,P2ry1,F3,Gas6,Rap2b,F2r
GO:0044092	negative regulation of molecular function	21	1078	0.33	0.0116	10090.ENSMUSP00000000804,10090.ENSMUSP00000003115,10090.ENSMUSP00000021413,10090.ENSMUSP00000022709,10090.ENSMUSP00000023829,10090.ENSMUSP00000024840,10090.ENSMUSP00000029331,10090.ENSMUSP00000032194,10090.ENSMUSP00000033828,10090.ENSMUSP00000059129,10090.ENSMUSP00000066031,10090.ENSMUSP00000078070,10090.ENSMUSP00000099718,10090.ENSMUSP00000102814,10090.ENSMUSP00000103245,10090.ENSMUSP00000105709…	Ddx3x,Cdkn1b,Nfkbia,Spry2,Cdkn1a,Arhgap28,P2ry1,Bhlhe40,Gas6,Socs3,Socs4,Sox11,Itga4,Dlg2,Klf4,Calm1,Renbp,Rlim,Furin,Vegfa,Apoe
GO:0048878	chemical homeostasis	20	1002	0.34	0.0116	10090.ENSMUSP00000005952,10090.ENSMUSP00000007012,10090.ENSMUSP00000025563,10090.ENSMUSP00000027863,10090.ENSMUSP00000029331,10090.ENSMUSP00000033828,10090.ENSMUSP00000036936,10090.ENSMUSP00000042410,10090.ENSMUSP00000047353,10090.ENSMUSP00000061754,10090.ENSMUSP00000062576,10090.ENSMUSP00000078088,10090.ENSMUSP00000091463,10090.ENSMUSP00000100013,10090.ENSMUSP00000101127,10090.ENSMUSP00000103557…	Slc30a4,Sod2,Fth1,Atp1b1,P2ry1,Gas6,Scd1,Slc30a1,Atp1b2,F2r,Nucks1,Aqp4,Fzd2,Sox4,Grik2,Selt,Vegfa,Ednrb,Apoe,Adm
GO:0017148	negative regulation of translation	6	119	0.75	0.012	10090.ENSMUSP00000000804,10090.ENSMUSP00000020692,10090.ENSMUSP00000036039,10090.ENSMUSP00000050820,10090.ENSMUSP00000057962,10090.ENSMUSP00000136957	Ddx3x,Btg2,Tob1,Zfp36l2,Mex3d,Purb
GO:0098869	cellular oxidant detoxification	5	79	0.85	0.0122	10090.ENSMUSP00000007012,10090.ENSMUSP00000029865,10090.ENSMUSP00000038943,10090.ENSMUSP00000103557,10090.ENSMUSP00000133302	Sod2,Trp53inp1,Sepw1,Selt,Apoe
GO:1903531	negative regulation of secretion by cell	8	216	0.61	0.0123	10090.ENSMUSP00000020702,10090.ENSMUSP00000029331,10090.ENSMUSP00000030797,10090.ENSMUSP00000033828,10090.ENSMUSP00000042410,10090.ENSMUSP00000044918,10090.ENSMUSP00000061754,10090.ENSMUSP00000067066	Igfbp3,P2ry1,Vamp3,Gas6,Slc30a1,Inhbb,F2r,Lif
GO:0009896	positive regulation of catabolic process	11	388	0.5	0.0125	10090.ENSMUSP00000000579,10090.ENSMUSP00000003115,10090.ENSMUSP00000020692,10090.ENSMUSP00000020702,10090.ENSMUSP00000029865,10090.ENSMUSP00000036039,10090.ENSMUSP00000050820,10090.ENSMUSP00000057962,10090.ENSMUSP00000066031,10090.ENSMUSP00000080221,10090.ENSMUSP00000133302	Sox9,Cdkn1b,Btg2,Igfbp3,Trp53inp1,Tob1,Zfp36l2,Mex3d,Socs4,Scoc,Apoe
GO:0035108	limb morphogenesis	7	167	0.67	0.0127	10090.ENSMUSP00000000579,10090.ENSMUSP00000064555,10090.ENSMUSP00000078070,10090.ENSMUSP00000082013,10090.ENSMUSP00000100013,10090.ENSMUSP00000103905,10090.ENSMUSP00000126854	Sox9,Gas1,Sox11,Impad1,Sox4,Mecom,Zfp219
GO:0043488	regulation of mRNA stability	5	80	0.84	0.0127	10090.ENSMUSP00000042602,10090.ENSMUSP00000050820,10090.ENSMUSP00000057962,10090.ENSMUSP00000108205,10090.ENSMUSP00000115883	Apex1,Zfp36l2,Mex3d,Apobec1,Vegfa
GO:0010243	response to organonitrogen compound	18	867	0.36	0.013	10090.ENSMUSP00000000058,10090.ENSMUSP00000000579,10090.ENSMUSP00000001326,10090.ENSMUSP00000003115,10090.ENSMUSP00000020243,10090.ENSMUSP00000020692,10090.ENSMUSP00000021413,10090.ENSMUSP00000023829,10090.ENSMUSP00000029331,10090.ENSMUSP00000042602,10090.ENSMUSP00000044918,10090.ENSMUSP00000052904,10090.ENSMUSP00000091495,10090.ENSMUSP00000103245,10090.ENSMUSP00000108205,10090.ENSMUSP00000126057…	Cav2,Sox9,Sp1,Cdkn1b,Ascl1,Btg2,Nfkbia,Cdkn1a,P2ry1,Apex1,Inhbb,Epm2aip1,Ccnd1,Klf4,Apobec1,Ednrb,Hmgcs1,Adm
GO:0043524	negative regulation of neuron apoptotic process	7	168	0.66	0.013	10090.ENSMUSP00000007012,10090.ENSMUSP00000020692,10090.ENSMUSP00000061754,10090.ENSMUSP00000099930,10090.ENSMUSP00000101127,10090.ENSMUSP00000115883,10090.ENSMUSP00000133302	Sod2,Btg2,F2r,Set,Grik2,Vegfa,Apoe
GO:0045766	positive regulation of angiogenesis	7	168	0.66	0.013	10090.ENSMUSP00000001326,10090.ENSMUSP00000029771,10090.ENSMUSP00000031653,10090.ENSMUSP00000038613,10090.ENSMUSP00000103245,10090.ENSMUSP00000115883,10090.ENSMUSP00000140890	Sp1,F3,Flt1,Jcad,Klf4,Vegfa,Adm
GO:0051145	smooth muscle cell differentiation	4	46	0.98	0.013	10090.ENSMUSP00000000579,10090.ENSMUSP00000115883,10090.ENSMUSP00000126057,10090.ENSMUSP00000140890	Sox9,Vegfa,Ednrb,Adm
GO:0031571	mitotic G1 DNA damage checkpoint	3	20	1.22	0.0136	10090.ENSMUSP00000023829,10090.ENSMUSP00000091495,10090.ENSMUSP00000100013	Cdkn1a,Ccnd1,Sox4
GO:0033273	response to vitamin	5	82	0.83	0.0138	10090.ENSMUSP00000007012,10090.ENSMUSP00000020243,10090.ENSMUSP00000033828,10090.ENSMUSP00000091495,10090.ENSMUSP00000136944	Sod2,Ascl1,Gas6,Ccnd1,Hmgcs1
GO:0035019	somatic stem cell population maintenance	4	47	0.97	0.0138	10090.ENSMUSP00000000579,10090.ENSMUSP00000050820,10090.ENSMUSP00000096755,10090.ENSMUSP00000100013	Sox9,Zfp36l2,Sox2,Sox4
GO:0097306	cellular response to alcohol	5	82	0.83	0.0138	10090.ENSMUSP00000007012,10090.ENSMUSP00000029865,10090.ENSMUSP00000044918,10090.ENSMUSP00000103245,10090.ENSMUSP00000136944	Sod2,Trp53inp1,Inhbb,Klf4,Hmgcs1
GO:0048585	negative regulation of response to stimulus	26	1496	0.28	0.0139	10090.ENSMUSP00000000058,10090.ENSMUSP00000000579,10090.ENSMUSP00000000804,10090.ENSMUSP00000007012,10090.ENSMUSP00000021413,10090.ENSMUSP00000022561,10090.ENSMUSP00000022709,10090.ENSMUSP00000033828,10090.ENSMUSP00000036039,10090.ENSMUSP00000057062,10090.ENSMUSP00000058896,10090.ENSMUSP00000059129,10090.ENSMUSP00000064555,10090.ENSMUSP00000066031,10090.ENSMUSP00000067066,10090.ENSMUSP00000087119…	Cav2,Sox9,Ddx3x,Sod2,Nfkbia,Amer2,Spry2,Gas6,Tob1,Ppp1r15b,Ddit4l,Socs3,Gas1,Socs4,Lif,Mmp14,Ccnd1,Sox2,Klf4,Mecom,Calm1,Tpt1,Vegfa,Ctnna2,Apoe,Adm
GO:0003415	chondrocyte hypertrophy	2	4	1.74	0.0143	10090.ENSMUSP00000000579,10090.ENSMUSP00000089463	Sox9,Mex3c
GO:0031667	response to nutrient levels	12	461	0.46	0.0143	10090.ENSMUSP00000007012,10090.ENSMUSP00000020243,10090.ENSMUSP00000023829,10090.ENSMUSP00000024755,10090.ENSMUSP00000033828,10090.ENSMUSP00000044918,10090.ENSMUSP00000075772,10090.ENSMUSP00000083375,10090.ENSMUSP00000091495,10090.ENSMUSP00000133302,10090.ENSMUSP00000136944,10090.ENSMUSP00000140890	Sod2,Ascl1,Cdkn1a,Clic5,Gas6,Inhbb,Plec,Glul,Ccnd1,Apoe,Hmgcs1,Adm
GO:0048732	gland development	12	461	0.46	0.0143	10090.ENSMUSP00000000579,10090.ENSMUSP00000001326,10090.ENSMUSP00000007012,10090.ENSMUSP00000015278,10090.ENSMUSP00000020243,10090.ENSMUSP00000021413,10090.ENSMUSP00000036936,10090.ENSMUSP00000091495,10090.ENSMUSP00000096755,10090.ENSMUSP00000115883,10090.ENSMUSP00000136147,10090.ENSMUSP00000136944	Sox9,Sp1,Sod2,Aldh1a3,Ascl1,Nfkbia,Scd1,Ccnd1,Sox2,Vegfa,Pou3f2,Hmgcs1
GO:0070384	Harderian gland development	2	4	1.74	0.0143	10090.ENSMUSP00000000579,10090.ENSMUSP00000015278	Sox9,Aldh1a3
GO:1903278	positive regulation of sodium ion export across plasma membrane	2	4	1.74	0.0143	10090.ENSMUSP00000027863,10090.ENSMUSP00000047353	Atp1b1,Atp1b2
GO:1903966	monounsaturated fatty acid biosynthetic process	2	4	1.74	0.0143	10090.ENSMUSP00000026221,10090.ENSMUSP00000036936	Scd2,Scd1
GO:0048608	reproductive structure development	12	463	0.46	0.0146	10090.ENSMUSP00000000579,10090.ENSMUSP00000001326,10090.ENSMUSP00000003115,10090.ENSMUSP00000059129,10090.ENSMUSP00000067066,10090.ENSMUSP00000087119,10090.ENSMUSP00000091495,10090.ENSMUSP00000096755,10090.ENSMUSP00000099718,10090.ENSMUSP00000115883,10090.ENSMUSP00000136944,10090.ENSMUSP00000140890	Sox9,Sp1,Cdkn1b,Socs3,Lif,Mmp14,Ccnd1,Sox2,Itga4,Vegfa,Hmgcs1,Adm
GO:0043113	receptor clustering	4	49	0.96	0.0152	10090.ENSMUSP00000099718,10090.ENSMUSP00000101127,10090.ENSMUSP00000102814,10090.ENSMUSP00000133302	Itga4,Grik2,Dlg2,Apoe
GO:0051241	negative regulation of multicellular organismal process	22	1191	0.31	0.0152	10090.ENSMUSP00000000579,10090.ENSMUSP00000003115,10090.ENSMUSP00000020243,10090.ENSMUSP00000021413,10090.ENSMUSP00000022709,10090.ENSMUSP00000033828,10090.ENSMUSP00000036039,10090.ENSMUSP00000044918,10090.ENSMUSP00000061754,10090.ENSMUSP00000067066,10090.ENSMUSP00000078070,10090.ENSMUSP00000078088,10090.ENSMUSP00000096755,10090.ENSMUSP00000103245,10090.ENSMUSP00000108886,10090.ENSMUSP00000113370…	Sox9,Cdkn1b,Ascl1,Nfkbia,Spry2,Gas6,Tob1,Inhbb,F2r,Lif,Sox11,Aqp4,Sox2,Klf4,Cntn4,Furin,Fzd3,Vegfa,Ednrb,Apoe,Hist4h4,Adm
GO:2000648	positive regulation of stem cell proliferation	4	49	0.96	0.0152	10090.ENSMUSP00000078070,10090.ENSMUSP00000096755,10090.ENSMUSP00000115325,10090.ENSMUSP00000115883	Sox11,Sox2,Fzd3,Vegfa
GO:0097305	response to alcohol	8	228	0.59	0.0154	10090.ENSMUSP00000007012,10090.ENSMUSP00000023829,10090.ENSMUSP00000029865,10090.ENSMUSP00000044918,10090.ENSMUSP00000091495,10090.ENSMUSP00000103245,10090.ENSMUSP00000108205,10090.ENSMUSP00000136944	Sod2,Cdkn1a,Trp53inp1,Inhbb,Ccnd1,Klf4,Apobec1,Hmgcs1
GO:0072359	circulatory system development	18	889	0.35	0.0158	10090.ENSMUSP00000000579,10090.ENSMUSP00000007012,10090.ENSMUSP00000020243,10090.ENSMUSP00000024698,10090.ENSMUSP00000031653,10090.ENSMUSP00000059129,10090.ENSMUSP00000067066,10090.ENSMUSP00000078070,10090.ENSMUSP00000087119,10090.ENSMUSP00000091463,10090.ENSMUSP00000095253,10090.ENSMUSP00000099718,10090.ENSMUSP00000100013,10090.ENSMUSP00000101049,10090.ENSMUSP00000103905,10090.ENSMUSP00000115883…	Sox9,Sod2,Ascl1,Tnfrsf12a,Flt1,Socs3,Lif,Sox11,Mmp14,Fzd2,Ramp1,Itga4,Sox4,Col18a1,Mecom,Vegfa,Apoe,Adm
GO:1902531	regulation of intracellular signal transduction	27	1599	0.27	0.0158	10090.ENSMUSP00000000058,10090.ENSMUSP00000000579,10090.ENSMUSP00000000804,10090.ENSMUSP00000007012,10090.ENSMUSP00000020702,10090.ENSMUSP00000022709,10090.ENSMUSP00000025399,10090.ENSMUSP00000029331,10090.ENSMUSP00000029771,10090.ENSMUSP00000031653,10090.ENSMUSP00000033828,10090.ENSMUSP00000038613,10090.ENSMUSP00000044918,10090.ENSMUSP00000059129,10090.ENSMUSP00000061754,10090.ENSMUSP00000066031…	Cav2,Sox9,Ddx3x,Sod2,Igfbp3,Spry2,Pmaip1,P2ry1,F3,Flt1,Gas6,Jcad,Inhbb,Socs3,F2r,Socs4,Lif,Irak4,Sox11,Sox2,Grik2,Klf4,Mecom,Calm1,Tpt1,Vegfa,Apoe
GO:0007166	cell surface receptor signaling pathway	28	1683	0.27	0.0159	10090.ENSMUSP00000000058,10090.ENSMUSP00000000579,10090.ENSMUSP00000000804,10090.ENSMUSP00000003115,10090.ENSMUSP00000020243,10090.ENSMUSP00000021413,10090.ENSMUSP00000022561,10090.ENSMUSP00000024698,10090.ENSMUSP00000026565,10090.ENSMUSP00000029331,10090.ENSMUSP00000029771,10090.ENSMUSP00000031653,10090.ENSMUSP00000033828,10090.ENSMUSP00000044368,10090.ENSMUSP00000044918,10090.ENSMUSP00000059129…	Cav2,Sox9,Ddx3x,Cdkn1b,Ascl1,Nfkbia,Amer2,Tnfrsf12a,Ifitm3,P2ry1,F3,Flt1,Gas6,Pygo1,Inhbb,Socs3,Socs4,Lif,Irak4,Fzd2,Ccnd1,Itga4,Sox4,Grik2,Klf4,Fzd3,Vegfa,Trove2
GO:0009894	regulation of catabolic process	16	745	0.38	0.0161	10090.ENSMUSP00000000579,10090.ENSMUSP00000003115,10090.ENSMUSP00000020692,10090.ENSMUSP00000020702,10090.ENSMUSP00000029865,10090.ENSMUSP00000036039,10090.ENSMUSP00000042602,10090.ENSMUSP00000050820,10090.ENSMUSP00000057962,10090.ENSMUSP00000066031,10090.ENSMUSP00000080221,10090.ENSMUSP00000108205,10090.ENSMUSP00000113370,10090.ENSMUSP00000115883,10090.ENSMUSP00000127685,10090.ENSMUSP00000133302	Sox9,Cdkn1b,Btg2,Igfbp3,Trp53inp1,Tob1,Apex1,Zfp36l2,Mex3d,Socs4,Scoc,Apobec1,Furin,Vegfa,Bscl2,Apoe
GO:1905562	regulation of vascular endothelial cell proliferation	3	22	1.18	0.0161	10090.ENSMUSP00000001326,10090.ENSMUSP00000031653,10090.ENSMUSP00000099718	Sp1,Flt1,Itga4
GO:0071345	cellular response to cytokine stimulus	15	676	0.39	0.0165	10090.ENSMUSP00000000579,10090.ENSMUSP00000020252,10090.ENSMUSP00000021413,10090.ENSMUSP00000022709,10090.ENSMUSP00000026565,10090.ENSMUSP00000029771,10090.ENSMUSP00000030797,10090.ENSMUSP00000033828,10090.ENSMUSP00000050820,10090.ENSMUSP00000059129,10090.ENSMUSP00000066031,10090.ENSMUSP00000074471,10090.ENSMUSP00000078088,10090.ENSMUSP00000103245,10090.ENSMUSP00000117030	Sox9,Sycp3,Nfkbia,Spry2,Ifitm3,F3,Vamp3,Gas6,Zfp36l2,Socs3,Socs4,Irak4,Aqp4,Klf4,Pfkp
GO:0043900	regulation of multi-organism process	13	539	0.43	0.0166	10090.ENSMUSP00000000058,10090.ENSMUSP00000000804,10090.ENSMUSP00000001326,10090.ENSMUSP00000021413,10090.ENSMUSP00000026565,10090.ENSMUSP00000029331,10090.ENSMUSP00000036936,10090.ENSMUSP00000044918,10090.ENSMUSP00000062576,10090.ENSMUSP00000074471,10090.ENSMUSP00000116056,10090.ENSMUSP00000126057,10090.ENSMUSP00000133302	Cav2,Ddx3x,Sp1,Nfkbia,Ifitm3,P2ry1,Scd1,Inhbb,Nucks1,Irak4,Tril,Ednrb,Apoe
GO:0001678	cellular glucose homeostasis	5	88	0.8	0.0168	10090.ENSMUSP00000033828,10090.ENSMUSP00000062576,10090.ENSMUSP00000078088,10090.ENSMUSP00000100013,10090.ENSMUSP00000103557	Gas6,Nucks1,Aqp4,Sox4,Selt
GO:0045944	positive regulation of transcription by RNA polymerase II	21	1125	0.32	0.0168	10090.ENSMUSP00000000579,10090.ENSMUSP00000000804,10090.ENSMUSP00000001326,10090.ENSMUSP00000020243,10090.ENSMUSP00000021413,10090.ENSMUSP00000029331,10090.ENSMUSP00000041070,10090.ENSMUSP00000044368,10090.ENSMUSP00000062576,10090.ENSMUSP00000067066,10090.ENSMUSP00000078070,10090.ENSMUSP00000079395,10090.ENSMUSP00000083743,10090.ENSMUSP00000091831,10090.ENSMUSP00000096755,10090.ENSMUSP00000100013…	Sox9,Ddx3x,Sp1,Ascl1,Nfkbia,P2ry1,Irf2bpl,Pygo1,Nucks1,Lif,Sox11,Deaf1,Elk4,Zbtb18,Sox2,Sox4,Klf4,Mecom,Vegfa,Zfp219,Pou3f2
GO:2000134	negative regulation of G1/S transition of mitotic cell cycle	4	51	0.94	0.0168	10090.ENSMUSP00000023829,10090.ENSMUSP00000091495,10090.ENSMUSP00000100013,10090.ENSMUSP00000103245	Cdkn1a,Ccnd1,Sox4,Klf4
GO:0003014	renal system process	5	90	0.79	0.0181	10090.ENSMUSP00000033828,10090.ENSMUSP00000061754,10090.ENSMUSP00000078088,10090.ENSMUSP00000126057,10090.ENSMUSP00000140890	Gas6,F2r,Aqp4,Ednrb,Adm
GO:0016477	cell migration	16	758	0.37	0.0181	10090.ENSMUSP00000020243,10090.ENSMUSP00000024698,10090.ENSMUSP00000029331,10090.ENSMUSP00000031653,10090.ENSMUSP00000033828,10090.ENSMUSP00000050729,10090.ENSMUSP00000065877,10090.ENSMUSP00000074471,10090.ENSMUSP00000076933,10090.ENSMUSP00000087119,10090.ENSMUSP00000099718,10090.ENSMUSP00000115325,10090.ENSMUSP00000115883,10090.ENSMUSP00000124376,10090.ENSMUSP00000126057,10090.ENSMUSP00000136147	Ascl1,Tnfrsf12a,P2ry1,Flt1,Gas6,Tmem18,Sdc3,Irak4,Arpc5,Mmp14,Itga4,Fzd3,Vegfa,Ctnna2,Ednrb,Pou3f2
GO:0032803	regulation of low-density lipoprotein particle receptor catabolic process	2	5	1.65	0.0181	10090.ENSMUSP00000113370,10090.ENSMUSP00000133302	Furin,Apoe
GO:0034435	cholesterol esterification	2	5	1.65	0.0181	10090.ENSMUSP00000025236,10090.ENSMUSP00000036936	Stard4,Scd1
GO:0040008	regulation of growth	15	686	0.38	0.0181	10090.ENSMUSP00000000804,10090.ENSMUSP00000003115,10090.ENSMUSP00000020702,10090.ENSMUSP00000023829,10090.ENSMUSP00000024698,10090.ENSMUSP00000031866,10090.ENSMUSP00000033828,10090.ENSMUSP00000036936,10090.ENSMUSP00000059129,10090.ENSMUSP00000064555,10090.ENSMUSP00000066031,10090.ENSMUSP00000087119,10090.ENSMUSP00000115883,10090.ENSMUSP00000133302,10090.ENSMUSP00000136147	Ddx3x,Cdkn1b,Igfbp3,Cdkn1a,Tnfrsf12a,Mtpn,Gas6,Scd1,Socs3,Gas1,Socs4,Mmp14,Vegfa,Apoe,Pou3f2
GO:0043434	response to peptide hormone	10	352	0.5	0.0181	10090.ENSMUSP00000000058,10090.ENSMUSP00000001326,10090.ENSMUSP00000003115,10090.ENSMUSP00000020692,10090.ENSMUSP00000042602,10090.ENSMUSP00000044918,10090.ENSMUSP00000052904,10090.ENSMUSP00000108205,10090.ENSMUSP00000126057,10090.ENSMUSP00000140890	Cav2,Sp1,Cdkn1b,Btg2,Apex1,Inhbb,Epm2aip1,Apobec1,Ednrb,Adm
GO:0043535	regulation of blood vessel endothelial cell migration	5	90	0.79	0.0181	10090.ENSMUSP00000001326,10090.ENSMUSP00000038613,10090.ENSMUSP00000103245,10090.ENSMUSP00000115883,10090.ENSMUSP00000133302	Sp1,Jcad,Klf4,Vegfa,Apoe
GO:0052547	regulation of peptidase activity	11	416	0.47	0.0181	10090.ENSMUSP00000000804,10090.ENSMUSP00000025399,10090.ENSMUSP00000029771,10090.ENSMUSP00000033828,10090.ENSMUSP00000061754,10090.ENSMUSP00000087119,10090.ENSMUSP00000096755,10090.ENSMUSP00000103245,10090.ENSMUSP00000112277,10090.ENSMUSP00000113370,10090.ENSMUSP00000115883	Ddx3x,Pmaip1,F3,Gas6,F2r,Mmp14,Sox2,Klf4,Renbp,Furin,Vegfa
GO:0060708	spongiotrophoblast differentiation	2	5	1.65	0.0181	10090.ENSMUSP00000059129,10090.ENSMUSP00000067066	Socs3,Lif
GO:0120036	plasma membrane bounded cell projection organization	19	982	0.33	0.0181	10090.ENSMUSP00000008745,10090.ENSMUSP00000017153,10090.ENSMUSP00000020692,10090.ENSMUSP00000024755,10090.ENSMUSP00000024860,10090.ENSMUSP00000027979,10090.ENSMUSP00000031556,10090.ENSMUSP00000037616,10090.ENSMUSP00000064555,10090.ENSMUSP00000076933,10090.ENSMUSP00000108583,10090.ENSMUSP00000108886,10090.ENSMUSP00000115325,10090.ENSMUSP00000115883,10090.ENSMUSP00000124376,10090.ENSMUSP00000125623…	Rab25,Sdc4,Btg2,Clic5,Ehd3,Uhmk1,Tmem106b,Lrfn3,Gas1,Arpc5,Prdm8,Cntn4,Fzd3,Vegfa,Ctnna2,Trove2,Slitrk2,Apoe,Adm
GO:0002063	chondrocyte development	3	24	1.14	0.0188	10090.ENSMUSP00000000579,10090.ENSMUSP00000082013,10090.ENSMUSP00000089463	Sox9,Impad1,Mex3c
GO:0007165	signal transduction	49	3594	0.18	0.0188	10090.ENSMUSP00000000058,10090.ENSMUSP00000000579,10090.ENSMUSP00000000804,10090.ENSMUSP00000003115,10090.ENSMUSP00000007012,10090.ENSMUSP00000017153,10090.ENSMUSP00000020243,10090.ENSMUSP00000021413,10090.ENSMUSP00000022561,10090.ENSMUSP00000023829,10090.ENSMUSP00000024698,10090.ENSMUSP00000024840,10090.ENSMUSP00000025399,10090.ENSMUSP00000026565,10090.ENSMUSP00000027343,10090.ENSMUSP00000027863…	Cav2,Sox9,Ddx3x,Cdkn1b,Sod2,Sdc4,Ascl1,Nfkbia,Amer2,Cdkn1a,Tnfrsf12a,Arhgap28,Pmaip1,Ifitm3,Ogfrl1,Atp1b1,P2ry1,F3,Rasl11a,Flt1,Gas6,Rap2b,Pygo1,Inhbb,Zfp36l2,Ppp1r15b,Socs3,F2r,Socs4,Lif,Gabrg3,Irak4,Sox11,Fzd2,Ccnd1,Ramp1,Itga4,Sox4,Chml,Grik2,Klf4,Fzd3,Vegfa,Tril,Trove2,Ednrb,Zfp219,Apoe,Adm
GO:0060070	canonical Wnt signaling pathway	5	92	0.78	0.0191	10090.ENSMUSP00000091463,10090.ENSMUSP00000091495,10090.ENSMUSP00000100013,10090.ENSMUSP00000103245,10090.ENSMUSP00000115325	Fzd2,Ccnd1,Sox4,Klf4,Fzd3
GO:0021782	glial cell development	5	93	0.78	0.02	10090.ENSMUSP00000020243,10090.ENSMUSP00000078070,10090.ENSMUSP00000100013,10090.ENSMUSP00000108583,10090.ENSMUSP00000136147	Ascl1,Sox11,Sox4,Prdm8,Pou3f2
GO:0016055	Wnt signaling pathway	8	243	0.56	0.0206	10090.ENSMUSP00000000804,10090.ENSMUSP00000022561,10090.ENSMUSP00000044368,10090.ENSMUSP00000091463,10090.ENSMUSP00000091495,10090.ENSMUSP00000100013,10090.ENSMUSP00000103245,10090.ENSMUSP00000115325	Ddx3x,Amer2,Pygo1,Fzd2,Ccnd1,Sox4,Klf4,Fzd3
GO:0048872	homeostasis of number of cells	8	243	0.56	0.0206	10090.ENSMUSP00000000579,10090.ENSMUSP00000001326,10090.ENSMUSP00000025399,10090.ENSMUSP00000061754,10090.ENSMUSP00000091831,10090.ENSMUSP00000103905,10090.ENSMUSP00000107047,10090.ENSMUSP00000115883	Sox9,Sp1,Pmaip1,F2r,Zbtb18,Mecom,Ildr2,Vegfa
GO:0001933	negative regulation of protein phosphorylation	11	426	0.46	0.021	10090.ENSMUSP00000003115,10090.ENSMUSP00000020702,10090.ENSMUSP00000022709,10090.ENSMUSP00000023829,10090.ENSMUSP00000057062,10090.ENSMUSP00000059129,10090.ENSMUSP00000066031,10090.ENSMUSP00000067066,10090.ENSMUSP00000103245,10090.ENSMUSP00000103905,10090.ENSMUSP00000133302	Cdkn1b,Igfbp3,Spry2,Cdkn1a,Ppp1r15b,Socs3,Socs4,Lif,Klf4,Mecom,Apoe
GO:0003018	vascular process in circulatory system	7	190	0.61	0.021	10090.ENSMUSP00000007012,10090.ENSMUSP00000029331,10090.ENSMUSP00000061754,10090.ENSMUSP00000115883,10090.ENSMUSP00000126057,10090.ENSMUSP00000133302,10090.ENSMUSP00000140890	Sod2,P2ry1,F2r,Vegfa,Ednrb,Apoe,Adm
GO:0006875	cellular metal ion homeostasis	12	492	0.43	0.021	10090.ENSMUSP00000025563,10090.ENSMUSP00000027863,10090.ENSMUSP00000029331,10090.ENSMUSP00000042410,10090.ENSMUSP00000047353,10090.ENSMUSP00000061754,10090.ENSMUSP00000091463,10090.ENSMUSP00000101127,10090.ENSMUSP00000103557,10090.ENSMUSP00000126057,10090.ENSMUSP00000133302,10090.ENSMUSP00000140890	Fth1,Atp1b1,P2ry1,Slc30a1,Atp1b2,F2r,Fzd2,Grik2,Selt,Ednrb,Apoe,Adm
GO:0097237	cellular response to toxic substance	7	190	0.61	0.021	10090.ENSMUSP00000007012,10090.ENSMUSP00000029865,10090.ENSMUSP00000038943,10090.ENSMUSP00000042602,10090.ENSMUSP00000103245,10090.ENSMUSP00000103557,10090.ENSMUSP00000133302	Sod2,Trp53inp1,Sepw1,Apex1,Klf4,Selt,Apoe
GO:0007420	brain development	15	701	0.37	0.0211	10090.ENSMUSP00000015278,10090.ENSMUSP00000020243,10090.ENSMUSP00000020692,10090.ENSMUSP00000031866,10090.ENSMUSP00000064555,10090.ENSMUSP00000076933,10090.ENSMUSP00000091831,10090.ENSMUSP00000096755,10090.ENSMUSP00000103905,10090.ENSMUSP00000108583,10090.ENSMUSP00000108886,10090.ENSMUSP00000115325,10090.ENSMUSP00000124376,10090.ENSMUSP00000136147,10090.ENSMUSP00000136944	Aldh1a3,Ascl1,Btg2,Mtpn,Gas1,Arpc5,Zbtb18,Sox2,Mecom,Prdm8,Cntn4,Fzd3,Ctnna2,Pou3f2,Hmgcs1
GO:0050673	epithelial cell proliferation	5	95	0.77	0.0212	10090.ENSMUSP00000000579,10090.ENSMUSP00000020702,10090.ENSMUSP00000087119,10090.ENSMUSP00000091495,10090.ENSMUSP00000115883	Sox9,Igfbp3,Mmp14,Ccnd1,Vegfa
GO:0002052	positive regulation of neuroblast proliferation	3	26	1.11	0.0219	10090.ENSMUSP00000096755,10090.ENSMUSP00000115325,10090.ENSMUSP00000115883	Sox2,Fzd3,Vegfa
GO:0043903	regulation of symbiosis, encompassing mutualism through parasitism	7	192	0.61	0.0219	10090.ENSMUSP00000000058,10090.ENSMUSP00000000804,10090.ENSMUSP00000001326,10090.ENSMUSP00000026565,10090.ENSMUSP00000036936,10090.ENSMUSP00000062576,10090.ENSMUSP00000133302	Cav2,Ddx3x,Sp1,Ifitm3,Scd1,Nucks1,Apoe
GO:0060022	hard palate development	2	6	1.57	0.0219	10090.ENSMUSP00000078070,10090.ENSMUSP00000091463	Sox11,Fzd2
GO:0060713	labyrinthine layer morphogenesis	3	26	1.11	0.0219	10090.ENSMUSP00000059129,10090.ENSMUSP00000099718,10090.ENSMUSP00000140890	Socs3,Itga4,Adm
GO:0097647	amylin receptor signaling pathway	2	6	1.57	0.0219	10090.ENSMUSP00000095253,10090.ENSMUSP00000140890	Ramp1,Adm
GO:1901362	organic cyclic compound biosynthetic process	37	2522	0.21	0.0219	10090.ENSMUSP00000000579,10090.ENSMUSP00000000804,10090.ENSMUSP00000001326,10090.ENSMUSP00000018186,10090.ENSMUSP00000018990,10090.ENSMUSP00000020243,10090.ENSMUSP00000020252,10090.ENSMUSP00000020692,10090.ENSMUSP00000029865,10090.ENSMUSP00000031646,10090.ENSMUSP00000032194,10090.ENSMUSP00000042602,10090.ENSMUSP00000047333,10090.ENSMUSP00000050729,10090.ENSMUSP00000061408,10090.ENSMUSP00000062576…	Sox9,Ddx3x,Sp1,Cyb5r3,Pank3,Ascl1,Sycp3,Btg2,Trp53inp1,Rasl11a,Bhlhe40,Apex1,Zbtb7a,Tmem18,Olig1,Nucks1,Cggbp1,Sox11,Zfp422,Deaf1,Elk4,Ccnd1,Zbtb18,Sox2,Sox4,Dlg2,Klf4,Mecom,Prdm8,Rlim,Pfkp,Zfp219,Apoe,Pou3f2,Hist4h4,Hmgcs1,Purb
GO:0043549	regulation of kinase activity	16	780	0.36	0.0221	10090.ENSMUSP00000000356,10090.ENSMUSP00000000804,10090.ENSMUSP00000003115,10090.ENSMUSP00000017153,10090.ENSMUSP00000022709,10090.ENSMUSP00000023829,10090.ENSMUSP00000031653,10090.ENSMUSP00000033828,10090.ENSMUSP00000038841,10090.ENSMUSP00000059129,10090.ENSMUSP00000061754,10090.ENSMUSP00000066031,10090.ENSMUSP00000091495,10090.ENSMUSP00000103245,10090.ENSMUSP00000115883,10090.ENSMUSP00000133302	Dazap2,Ddx3x,Cdkn1b,Sdc4,Spry2,Cdkn1a,Flt1,Gas6,Rap2b,Socs3,F2r,Socs4,Ccnd1,Klf4,Vegfa,Apoe
GO:0070482	response to oxygen levels	9	307	0.51	0.0224	10090.ENSMUSP00000003115,10090.ENSMUSP00000007012,10090.ENSMUSP00000023829,10090.ENSMUSP00000027863,10090.ENSMUSP00000031653,10090.ENSMUSP00000087119,10090.ENSMUSP00000100013,10090.ENSMUSP00000115883,10090.ENSMUSP00000140890	Cdkn1b,Sod2,Cdkn1a,Atp1b1,Flt1,Mmp14,Sox4,Vegfa,Adm
GO:0009314	response to radiation	11	433	0.45	0.0225	10090.ENSMUSP00000007012,10090.ENSMUSP00000023829,10090.ENSMUSP00000025399,10090.ENSMUSP00000029865,10090.ENSMUSP00000032194,10090.ENSMUSP00000062576,10090.ENSMUSP00000079395,10090.ENSMUSP00000091495,10090.ENSMUSP00000108205,10090.ENSMUSP00000125623,10090.ENSMUSP00000136944	Sod2,Cdkn1a,Pmaip1,Trp53inp1,Bhlhe40,Nucks1,Deaf1,Ccnd1,Apobec1,Trove2,Hmgcs1
GO:0051347	positive regulation of transferase activity	13	569	0.4	0.023	10090.ENSMUSP00000000356,10090.ENSMUSP00000000804,10090.ENSMUSP00000003115,10090.ENSMUSP00000017153,10090.ENSMUSP00000022709,10090.ENSMUSP00000023829,10090.ENSMUSP00000031653,10090.ENSMUSP00000033828,10090.ENSMUSP00000052904,10090.ENSMUSP00000061754,10090.ENSMUSP00000091495,10090.ENSMUSP00000103245,10090.ENSMUSP00000115883	Dazap2,Ddx3x,Cdkn1b,Sdc4,Spry2,Cdkn1a,Flt1,Gas6,Epm2aip1,F2r,Ccnd1,Klf4,Vegfa
GO:0001889	liver development	6	144	0.66	0.0231	10090.ENSMUSP00000000579,10090.ENSMUSP00000001326,10090.ENSMUSP00000007012,10090.ENSMUSP00000021413,10090.ENSMUSP00000091495,10090.ENSMUSP00000136944	Sox9,Sp1,Sod2,Nfkbia,Ccnd1,Hmgcs1
GO:0051235	maintenance of location	6	144	0.66	0.0231	10090.ENSMUSP00000021413,10090.ENSMUSP00000023087,10090.ENSMUSP00000025236,10090.ENSMUSP00000025563,10090.ENSMUSP00000127685,10090.ENSMUSP00000133302	Nfkbia,Twf1,Stard4,Fth1,Bscl2,Apoe
GO:0072507	divalent inorganic cation homeostasis	11	435	0.45	0.0231	10090.ENSMUSP00000005952,10090.ENSMUSP00000027863,10090.ENSMUSP00000029331,10090.ENSMUSP00000042410,10090.ENSMUSP00000061754,10090.ENSMUSP00000091463,10090.ENSMUSP00000101127,10090.ENSMUSP00000103557,10090.ENSMUSP00000126057,10090.ENSMUSP00000133302,10090.ENSMUSP00000140890	Slc30a4,Atp1b1,P2ry1,Slc30a1,F2r,Fzd2,Grik2,Selt,Ednrb,Apoe,Adm
GO:0072395	signal transduction involved in cell cycle checkpoint	3	27	1.09	0.0234	10090.ENSMUSP00000023829,10090.ENSMUSP00000078070,10090.ENSMUSP00000100013	Cdkn1a,Sox11,Sox4
GO:0000075	cell cycle checkpoint	6	145	0.66	0.0236	10090.ENSMUSP00000020576,10090.ENSMUSP00000023829,10090.ENSMUSP00000033388,10090.ENSMUSP00000078070,10090.ENSMUSP00000091495,10090.ENSMUSP00000100013	Ccng1,Cdkn1a,Oraov1,Sox11,Ccnd1,Sox4
GO:0045664	regulation of neuron differentiation	15	714	0.37	0.0236	10090.ENSMUSP00000000579,10090.ENSMUSP00000020243,10090.ENSMUSP00000024698,10090.ENSMUSP00000031556,10090.ENSMUSP00000034878,10090.ENSMUSP00000067066,10090.ENSMUSP00000074201,10090.ENSMUSP00000078070,10090.ENSMUSP00000096755,10090.ENSMUSP00000103245,10090.ENSMUSP00000108886,10090.ENSMUSP00000115883,10090.ENSMUSP00000126057,10090.ENSMUSP00000133302,10090.ENSMUSP00000136147	Sox9,Ascl1,Tnfrsf12a,Tmem106b,Tmem30a,Lif,Brinp3,Sox11,Sox2,Klf4,Cntn4,Vegfa,Ednrb,Apoe,Pou3f2
GO:0010035	response to inorganic substance	12	505	0.42	0.0241	10090.ENSMUSP00000003115,10090.ENSMUSP00000005952,10090.ENSMUSP00000007012,10090.ENSMUSP00000020243,10090.ENSMUSP00000042410,10090.ENSMUSP00000042602,10090.ENSMUSP00000057062,10090.ENSMUSP00000091495,10090.ENSMUSP00000102814,10090.ENSMUSP00000103245,10090.ENSMUSP00000108205,10090.ENSMUSP00000136944	Cdkn1b,Slc30a4,Sod2,Ascl1,Slc30a1,Apex1,Ppp1r15b,Ccnd1,Dlg2,Klf4,Apobec1,Hmgcs1
GO:0045859	regulation of protein kinase activity	15	717	0.37	0.0243	10090.ENSMUSP00000000356,10090.ENSMUSP00000000804,10090.ENSMUSP00000003115,10090.ENSMUSP00000017153,10090.ENSMUSP00000022709,10090.ENSMUSP00000023829,10090.ENSMUSP00000031653,10090.ENSMUSP00000033828,10090.ENSMUSP00000038841,10090.ENSMUSP00000059129,10090.ENSMUSP00000061754,10090.ENSMUSP00000066031,10090.ENSMUSP00000091495,10090.ENSMUSP00000115883,10090.ENSMUSP00000133302	Dazap2,Ddx3x,Cdkn1b,Sdc4,Spry2,Cdkn1a,Flt1,Gas6,Rap2b,Socs3,F2r,Socs4,Ccnd1,Vegfa,Apoe
GO:0090066	regulation of anatomical structure size	12	508	0.42	0.025	10090.ENSMUSP00000007012,10090.ENSMUSP00000023087,10090.ENSMUSP00000024698,10090.ENSMUSP00000029331,10090.ENSMUSP00000031866,10090.ENSMUSP00000061754,10090.ENSMUSP00000076933,10090.ENSMUSP00000096152,10090.ENSMUSP00000115883,10090.ENSMUSP00000126057,10090.ENSMUSP00000133302,10090.ENSMUSP00000140890	Sod2,Twf1,Tnfrsf12a,P2ry1,Mtpn,F2r,Arpc5,Tmod2,Vegfa,Ednrb,Apoe,Adm
GO:0048596	embryonic camera-type eye morphogenesis	3	28	1.07	0.0252	10090.ENSMUSP00000001326,10090.ENSMUSP00000015278,10090.ENSMUSP00000078070	Sp1,Aldh1a3,Sox11
GO:1901701	cellular response to oxygen-containing compound	17	870	0.34	0.0253	10090.ENSMUSP00000000058,10090.ENSMUSP00000000579,10090.ENSMUSP00000001326,10090.ENSMUSP00000007012,10090.ENSMUSP00000021413,10090.ENSMUSP00000029865,10090.ENSMUSP00000033828,10090.ENSMUSP00000042602,10090.ENSMUSP00000044918,10090.ENSMUSP00000074201,10090.ENSMUSP00000078088,10090.ENSMUSP00000100013,10090.ENSMUSP00000103245,10090.ENSMUSP00000103557,10090.ENSMUSP00000108205,10090.ENSMUSP00000126057…	Cav2,Sox9,Sp1,Sod2,Nfkbia,Trp53inp1,Gas6,Apex1,Inhbb,Brinp3,Aqp4,Sox4,Klf4,Selt,Apobec1,Ednrb,Hmgcs1
GO:0090287	regulation of cellular response to growth factor stimulus	8	257	0.54	0.026	10090.ENSMUSP00000000058,10090.ENSMUSP00000022709,10090.ENSMUSP00000031653,10090.ENSMUSP00000036039,10090.ENSMUSP00000038613,10090.ENSMUSP00000078070,10090.ENSMUSP00000113370,10090.ENSMUSP00000115883	Cav2,Spry2,Flt1,Tob1,Jcad,Sox11,Furin,Vegfa
GO:0002072	optic cup morphogenesis involved in camera-type eye development	2	7	1.5	0.0261	10090.ENSMUSP00000015278,10090.ENSMUSP00000078070	Aldh1a3,Sox11
GO:0045596	negative regulation of cell differentiation	15	724	0.36	0.0261	10090.ENSMUSP00000000579,10090.ENSMUSP00000007012,10090.ENSMUSP00000020243,10090.ENSMUSP00000021413,10090.ENSMUSP00000029865,10090.ENSMUSP00000036039,10090.ENSMUSP00000050820,10090.ENSMUSP00000078070,10090.ENSMUSP00000091495,10090.ENSMUSP00000096755,10090.ENSMUSP00000108886,10090.ENSMUSP00000115883,10090.ENSMUSP00000126057,10090.ENSMUSP00000133302,10090.ENSMUSP00000136357	Sox9,Sod2,Ascl1,Nfkbia,Trp53inp1,Tob1,Zfp36l2,Sox11,Ccnd1,Sox2,Cntn4,Vegfa,Ednrb,Apoe,Hist4h4
GO:0048865	stem cell fate commitment	2	7	1.5	0.0261	10090.ENSMUSP00000000579,10090.ENSMUSP00000020243	Sox9,Ascl1
GO:0051338	regulation of transferase activity	17	873	0.33	0.0261	10090.ENSMUSP00000000356,10090.ENSMUSP00000000804,10090.ENSMUSP00000003115,10090.ENSMUSP00000017153,10090.ENSMUSP00000022709,10090.ENSMUSP00000023829,10090.ENSMUSP00000031653,10090.ENSMUSP00000033828,10090.ENSMUSP00000038841,10090.ENSMUSP00000052904,10090.ENSMUSP00000059129,10090.ENSMUSP00000061754,10090.ENSMUSP00000066031,10090.ENSMUSP00000091495,10090.ENSMUSP00000103245,10090.ENSMUSP00000115883…	Dazap2,Ddx3x,Cdkn1b,Sdc4,Spry2,Cdkn1a,Flt1,Gas6,Rap2b,Epm2aip1,Socs3,F2r,Socs4,Ccnd1,Klf4,Vegfa,Apoe
GO:0060563	neuroepithelial cell differentiation	4	62	0.85	0.0271	10090.ENSMUSP00000020243,10090.ENSMUSP00000024755,10090.ENSMUSP00000078070,10090.ENSMUSP00000100013	Ascl1,Clic5,Sox11,Sox4
GO:1902903	regulation of supramolecular fiber organization	9	320	0.49	0.0274	10090.ENSMUSP00000003115,10090.ENSMUSP00000014065,10090.ENSMUSP00000017153,10090.ENSMUSP00000023087,10090.ENSMUSP00000024840,10090.ENSMUSP00000031866,10090.ENSMUSP00000076933,10090.ENSMUSP00000096152,10090.ENSMUSP00000133302	Cdkn1b,Clip3,Sdc4,Twf1,Arhgap28,Mtpn,Arpc5,Tmod2,Apoe
GO:0051960	regulation of nervous system development	18	958	0.32	0.028	10090.ENSMUSP00000000579,10090.ENSMUSP00000020243,10090.ENSMUSP00000024698,10090.ENSMUSP00000031556,10090.ENSMUSP00000034878,10090.ENSMUSP00000067066,10090.ENSMUSP00000074201,10090.ENSMUSP00000078070,10090.ENSMUSP00000091463,10090.ENSMUSP00000096755,10090.ENSMUSP00000103245,10090.ENSMUSP00000108886,10090.ENSMUSP00000115325,10090.ENSMUSP00000115883,10090.ENSMUSP00000126057,10090.ENSMUSP00000130057…	Sox9,Ascl1,Tnfrsf12a,Tmem106b,Tmem30a,Lif,Brinp3,Sox11,Fzd2,Sox2,Klf4,Cntn4,Fzd3,Vegfa,Ednrb,Slitrk2,Apoe,Pou3f2
GO:0010212	response to ionizing radiation	6	153	0.64	0.0289	10090.ENSMUSP00000007012,10090.ENSMUSP00000023829,10090.ENSMUSP00000025399,10090.ENSMUSP00000062576,10090.ENSMUSP00000091495,10090.ENSMUSP00000108205	Sod2,Cdkn1a,Pmaip1,Nucks1,Ccnd1,Apobec1
GO:1905114	cell surface receptor signaling pathway involved in cell-cell signaling	9	323	0.49	0.0289	10090.ENSMUSP00000000804,10090.ENSMUSP00000022561,10090.ENSMUSP00000044368,10090.ENSMUSP00000091463,10090.ENSMUSP00000091495,10090.ENSMUSP00000100013,10090.ENSMUSP00000101127,10090.ENSMUSP00000103245,10090.ENSMUSP00000115325	Ddx3x,Amer2,Pygo1,Fzd2,Ccnd1,Sox4,Grik2,Klf4,Fzd3
GO:2000177	regulation of neural precursor cell proliferation	5	105	0.72	0.0289	10090.ENSMUSP00000020243,10090.ENSMUSP00000020692,10090.ENSMUSP00000096755,10090.ENSMUSP00000115325,10090.ENSMUSP00000115883	Ascl1,Btg2,Sox2,Fzd3,Vegfa
GO:0052548	regulation of endopeptidase activity	10	387	0.46	0.0291	10090.ENSMUSP00000000804,10090.ENSMUSP00000025399,10090.ENSMUSP00000029771,10090.ENSMUSP00000033828,10090.ENSMUSP00000061754,10090.ENSMUSP00000096755,10090.ENSMUSP00000103245,10090.ENSMUSP00000112277,10090.ENSMUSP00000113370,10090.ENSMUSP00000115883	Ddx3x,Pmaip1,F3,Gas6,F2r,Sox2,Klf4,Renbp,Furin,Vegfa
GO:0001501	skeletal system development	11	454	0.43	0.0296	10090.ENSMUSP00000000579,10090.ENSMUSP00000001326,10090.ENSMUSP00000047333,10090.ENSMUSP00000064555,10090.ENSMUSP00000078070,10090.ENSMUSP00000079395,10090.ENSMUSP00000082013,10090.ENSMUSP00000087119,10090.ENSMUSP00000089463,10090.ENSMUSP00000100013,10090.ENSMUSP00000115883	Sox9,Sp1,Zbtb7a,Gas1,Sox11,Deaf1,Impad1,Mmp14,Mex3c,Sox4,Vegfa
GO:0001843	neural tube closure	5	106	0.72	0.0296	10090.ENSMUSP00000017153,10090.ENSMUSP00000079395,10090.ENSMUSP00000091463,10090.ENSMUSP00000115325,10090.ENSMUSP00000140890	Sdc4,Deaf1,Fzd2,Fzd3,Adm
GO:0006351	transcription, DNA-templated	30	1960	0.23	0.0296	10090.ENSMUSP00000000579,10090.ENSMUSP00000000804,10090.ENSMUSP00000001326,10090.ENSMUSP00000020243,10090.ENSMUSP00000020692,10090.ENSMUSP00000029865,10090.ENSMUSP00000031646,10090.ENSMUSP00000032194,10090.ENSMUSP00000042602,10090.ENSMUSP00000047333,10090.ENSMUSP00000050729,10090.ENSMUSP00000061408,10090.ENSMUSP00000062576,10090.ENSMUSP00000065845,10090.ENSMUSP00000078070,10090.ENSMUSP00000078685…	Sox9,Ddx3x,Sp1,Ascl1,Btg2,Trp53inp1,Rasl11a,Bhlhe40,Apex1,Zbtb7a,Tmem18,Olig1,Nucks1,Cggbp1,Sox11,Zfp422,Deaf1,Elk4,Ccnd1,Zbtb18,Sox2,Sox4,Klf4,Mecom,Prdm8,Rlim,Zfp219,Pou3f2,Hist4h4,Purb
GO:0006874	cellular calcium ion homeostasis	10	388	0.46	0.0296	10090.ENSMUSP00000027863,10090.ENSMUSP00000029331,10090.ENSMUSP00000042410,10090.ENSMUSP00000061754,10090.ENSMUSP00000091463,10090.ENSMUSP00000101127,10090.ENSMUSP00000103557,10090.ENSMUSP00000126057,10090.ENSMUSP00000133302,10090.ENSMUSP00000140890	Atp1b1,P2ry1,Slc30a1,F2r,Fzd2,Grik2,Selt,Ednrb,Apoe,Adm
GO:0035296	regulation of tube diameter	6	154	0.64	0.0296	10090.ENSMUSP00000007012,10090.ENSMUSP00000029331,10090.ENSMUSP00000061754,10090.ENSMUSP00000126057,10090.ENSMUSP00000133302,10090.ENSMUSP00000140890	Sod2,P2ry1,F2r,Ednrb,Apoe,Adm
GO:0048667	cell morphogenesis involved in neuron differentiation	10	389	0.45	0.0296	10090.ENSMUSP00000024755,10090.ENSMUSP00000031556,10090.ENSMUSP00000037616,10090.ENSMUSP00000064555,10090.ENSMUSP00000108583,10090.ENSMUSP00000108886,10090.ENSMUSP00000115325,10090.ENSMUSP00000115883,10090.ENSMUSP00000124376,10090.ENSMUSP00000130057	Clic5,Tmem106b,Lrfn3,Gas1,Prdm8,Cntn4,Fzd3,Vegfa,Ctnna2,Slitrk2
GO:0051851	modification by host of symbiont morphology or physiology	4	64	0.84	0.0296	10090.ENSMUSP00000000058,10090.ENSMUSP00000001326,10090.ENSMUSP00000062576,10090.ENSMUSP00000133302	Cav2,Sp1,Nucks1,Apoe
GO:2000179	positive regulation of neural precursor cell proliferation	4	64	0.84	0.0296	10090.ENSMUSP00000020243,10090.ENSMUSP00000096755,10090.ENSMUSP00000115325,10090.ENSMUSP00000115883	Ascl1,Sox2,Fzd3,Vegfa
GO:0010817	regulation of hormone levels	12	524	0.4	0.0298	10090.ENSMUSP00000015278,10090.ENSMUSP00000020702,10090.ENSMUSP00000029331,10090.ENSMUSP00000044918,10090.ENSMUSP00000067066,10090.ENSMUSP00000078070,10090.ENSMUSP00000083375,10090.ENSMUSP00000100013,10090.ENSMUSP00000103557,10090.ENSMUSP00000107047,10090.ENSMUSP00000113370,10090.ENSMUSP00000140890	Aldh1a3,Igfbp3,P2ry1,Inhbb,Lif,Sox11,Glul,Sox4,Selt,Ildr2,Furin,Adm
GO:0050792	regulation of viral process	6	155	0.63	0.0298	10090.ENSMUSP00000000058,10090.ENSMUSP00000000804,10090.ENSMUSP00000001326,10090.ENSMUSP00000026565,10090.ENSMUSP00000062576,10090.ENSMUSP00000133302	Cav2,Ddx3x,Sp1,Ifitm3,Nucks1,Apoe
GO:0033554	cellular response to stress	23	1370	0.27	0.03	10090.ENSMUSP00000000804,10090.ENSMUSP00000007012,10090.ENSMUSP00000020252,10090.ENSMUSP00000020576,10090.ENSMUSP00000020692,10090.ENSMUSP00000023829,10090.ENSMUSP00000025399,10090.ENSMUSP00000025515,10090.ENSMUSP00000029865,10090.ENSMUSP00000033388,10090.ENSMUSP00000033828,10090.ENSMUSP00000042602,10090.ENSMUSP00000044918,10090.ENSMUSP00000057062,10090.ENSMUSP00000062576,10090.ENSMUSP00000074471…	Ddx3x,Sod2,Sycp3,Ccng1,Btg2,Cdkn1a,Pmaip1,Tmx3,Trp53inp1,Oraov1,Gas6,Apex1,Inhbb,Ppp1r15b,Nucks1,Irak4,Glul,Ccnd1,Sox4,Klf4,Vegfa,Apoe,Adm
GO:0003008	system process	24	1454	0.26	0.0301	10090.ENSMUSP00000000579,10090.ENSMUSP00000003115,10090.ENSMUSP00000007012,10090.ENSMUSP00000015278,10090.ENSMUSP00000020692,10090.ENSMUSP00000022709,10090.ENSMUSP00000024755,10090.ENSMUSP00000027863,10090.ENSMUSP00000029331,10090.ENSMUSP00000033828,10090.ENSMUSP00000061754,10090.ENSMUSP00000071687,10090.ENSMUSP00000078088,10090.ENSMUSP00000079395,10090.ENSMUSP00000091463,10090.ENSMUSP00000096152…	Sox9,Cdkn1b,Sod2,Aldh1a3,Btg2,Spry2,Clic5,Atp1b1,P2ry1,Gas6,F2r,Nptx2,Aqp4,Deaf1,Fzd2,Tmod2,Sox2,Grik2,Dlg2,Vegfa,Ctnna2,Ednrb,Apoe,Adm
GO:0014032	neural crest cell development	4	65	0.83	0.0302	10090.ENSMUSP00000000579,10090.ENSMUSP00000032107,10090.ENSMUSP00000078070,10090.ENSMUSP00000126057	Sox9,Kbtbd8,Sox11,Ednrb
GO:0036376	sodium ion export across plasma membrane	2	8	1.44	0.0302	10090.ENSMUSP00000027863,10090.ENSMUSP00000047353	Atp1b1,Atp1b2
GO:0048102	autophagic cell death	2	8	1.44	0.0302	10090.ENSMUSP00000003115,10090.ENSMUSP00000029865	Cdkn1b,Trp53inp1
GO:0001892	embryonic placenta development	5	108	0.71	0.0306	10090.ENSMUSP00000001326,10090.ENSMUSP00000059129,10090.ENSMUSP00000067066,10090.ENSMUSP00000099718,10090.ENSMUSP00000140890	Sp1,Socs3,Lif,Itga4,Adm
GO:0010632	regulation of epithelial cell migration	7	212	0.56	0.0317	10090.ENSMUSP00000000579,10090.ENSMUSP00000001326,10090.ENSMUSP00000008745,10090.ENSMUSP00000038613,10090.ENSMUSP00000103245,10090.ENSMUSP00000115883,10090.ENSMUSP00000133302	Sox9,Sp1,Rab25,Jcad,Klf4,Vegfa,Apoe
GO:0019935	cyclic-nucleotide-mediated signaling	5	109	0.71	0.0317	10090.ENSMUSP00000000579,10090.ENSMUSP00000095253,10090.ENSMUSP00000126057,10090.ENSMUSP00000133302,10090.ENSMUSP00000140890	Sox9,Ramp1,Ednrb,Apoe,Adm
GO:1905330	regulation of morphogenesis of an epithelium	5	109	0.71	0.0317	10090.ENSMUSP00000000579,10090.ENSMUSP00000067066,10090.ENSMUSP00000091463,10090.ENSMUSP00000115325,10090.ENSMUSP00000115883	Sox9,Lif,Fzd2,Fzd3,Vegfa
GO:0045860	positive regulation of protein kinase activity	11	462	0.42	0.0318	10090.ENSMUSP00000000356,10090.ENSMUSP00000000804,10090.ENSMUSP00000003115,10090.ENSMUSP00000017153,10090.ENSMUSP00000022709,10090.ENSMUSP00000023829,10090.ENSMUSP00000031653,10090.ENSMUSP00000033828,10090.ENSMUSP00000061754,10090.ENSMUSP00000091495,10090.ENSMUSP00000115883	Dazap2,Ddx3x,Cdkn1b,Sdc4,Spry2,Cdkn1a,Flt1,Gas6,F2r,Ccnd1,Vegfa
GO:0019915	lipid storage	3	32	1.02	0.0322	10090.ENSMUSP00000025236,10090.ENSMUSP00000127685,10090.ENSMUSP00000133302	Stard4,Bscl2,Apoe
GO:0035924	cellular response to vascular endothelial growth factor stimulus	3	32	1.02	0.0322	10090.ENSMUSP00000022709,10090.ENSMUSP00000031653,10090.ENSMUSP00000115883	Spry2,Flt1,Vegfa
GO:0060441	epithelial tube branching involved in lung morphogenesis	3	32	1.02	0.0322	10090.ENSMUSP00000000579,10090.ENSMUSP00000022709,10090.ENSMUSP00000096755	Sox9,Spry2,Sox2
GO:0031331	positive regulation of cellular catabolic process	9	333	0.48	0.0325	10090.ENSMUSP00000020692,10090.ENSMUSP00000020702,10090.ENSMUSP00000029865,10090.ENSMUSP00000036039,10090.ENSMUSP00000050820,10090.ENSMUSP00000057962,10090.ENSMUSP00000066031,10090.ENSMUSP00000080221,10090.ENSMUSP00000133302	Btg2,Igfbp3,Trp53inp1,Tob1,Zfp36l2,Mex3d,Socs4,Scoc,Apoe
GO:0034654	nucleobase-containing compound biosynthetic process	34	2339	0.21	0.0328	10090.ENSMUSP00000000579,10090.ENSMUSP00000000804,10090.ENSMUSP00000001326,10090.ENSMUSP00000018990,10090.ENSMUSP00000020243,10090.ENSMUSP00000020252,10090.ENSMUSP00000020692,10090.ENSMUSP00000029865,10090.ENSMUSP00000031646,10090.ENSMUSP00000032194,10090.ENSMUSP00000042602,10090.ENSMUSP00000047333,10090.ENSMUSP00000050729,10090.ENSMUSP00000061408,10090.ENSMUSP00000062576,10090.ENSMUSP00000065845…	Sox9,Ddx3x,Sp1,Pank3,Ascl1,Sycp3,Btg2,Trp53inp1,Rasl11a,Bhlhe40,Apex1,Zbtb7a,Tmem18,Olig1,Nucks1,Cggbp1,Sox11,Zfp422,Deaf1,Elk4,Ccnd1,Zbtb18,Sox2,Sox4,Dlg2,Klf4,Mecom,Prdm8,Rlim,Pfkp,Zfp219,Pou3f2,Hist4h4,Purb
GO:0050877	nervous system process	18	981	0.31	0.0328	10090.ENSMUSP00000003115,10090.ENSMUSP00000007012,10090.ENSMUSP00000015278,10090.ENSMUSP00000020692,10090.ENSMUSP00000022709,10090.ENSMUSP00000024755,10090.ENSMUSP00000029331,10090.ENSMUSP00000071687,10090.ENSMUSP00000078088,10090.ENSMUSP00000079395,10090.ENSMUSP00000091463,10090.ENSMUSP00000096152,10090.ENSMUSP00000096755,10090.ENSMUSP00000101127,10090.ENSMUSP00000102814,10090.ENSMUSP00000124376…	Cdkn1b,Sod2,Aldh1a3,Btg2,Spry2,Clic5,P2ry1,Nptx2,Aqp4,Deaf1,Fzd2,Tmod2,Sox2,Grik2,Dlg2,Ctnna2,Ednrb,Apoe
GO:0072659	protein localization to plasma membrane	6	160	0.62	0.0329	10090.ENSMUSP00000024860,10090.ENSMUSP00000027863,10090.ENSMUSP00000029331,10090.ENSMUSP00000030797,10090.ENSMUSP00000033828,10090.ENSMUSP00000095253	Ehd3,Atp1b1,P2ry1,Vamp3,Gas6,Ramp1
GO:0032989	cellular component morphogenesis	15	752	0.34	0.0331	10090.ENSMUSP00000008745,10090.ENSMUSP00000024755,10090.ENSMUSP00000030797,10090.ENSMUSP00000031556,10090.ENSMUSP00000037616,10090.ENSMUSP00000064555,10090.ENSMUSP00000096152,10090.ENSMUSP00000099718,10090.ENSMUSP00000101049,10090.ENSMUSP00000108583,10090.ENSMUSP00000108886,10090.ENSMUSP00000115325,10090.ENSMUSP00000115883,10090.ENSMUSP00000124376,10090.ENSMUSP00000130057	Rab25,Clic5,Vamp3,Tmem106b,Lrfn3,Gas1,Tmod2,Itga4,Col18a1,Prdm8,Cntn4,Fzd3,Vegfa,Ctnna2,Slitrk2
GO:0001558	regulation of cell growth	10	401	0.44	0.0342	10090.ENSMUSP00000000804,10090.ENSMUSP00000003115,10090.ENSMUSP00000020702,10090.ENSMUSP00000023829,10090.ENSMUSP00000024698,10090.ENSMUSP00000031866,10090.ENSMUSP00000064555,10090.ENSMUSP00000087119,10090.ENSMUSP00000115883,10090.ENSMUSP00000133302	Ddx3x,Cdkn1b,Igfbp3,Cdkn1a,Tnfrsf12a,Mtpn,Gas1,Mmp14,Vegfa,Apoe
GO:0006695	cholesterol biosynthetic process	3	33	1	0.0342	10090.ENSMUSP00000018186,10090.ENSMUSP00000133302,10090.ENSMUSP00000136944	Cyb5r3,Apoe,Hmgcs1
GO:0021761	limbic system development	5	112	0.69	0.0342	10090.ENSMUSP00000015278,10090.ENSMUSP00000020692,10090.ENSMUSP00000076933,10090.ENSMUSP00000091831,10090.ENSMUSP00000136147	Aldh1a3,Btg2,Arpc5,Zbtb18,Pou3f2
GO:0045745	positive regulation of G protein-coupled receptor signaling pathway	3	33	1	0.0342	10090.ENSMUSP00000000058,10090.ENSMUSP00000091463,10090.ENSMUSP00000096152	Cav2,Fzd2,Tmod2
GO:0008104	protein localization	27	1733	0.24	0.0346	10090.ENSMUSP00000000579,10090.ENSMUSP00000000804,10090.ENSMUSP00000008745,10090.ENSMUSP00000014065,10090.ENSMUSP00000021413,10090.ENSMUSP00000023087,10090.ENSMUSP00000024755,10090.ENSMUSP00000024860,10090.ENSMUSP00000027863,10090.ENSMUSP00000028583,10090.ENSMUSP00000029331,10090.ENSMUSP00000030797,10090.ENSMUSP00000033828,10090.ENSMUSP00000034878,10090.ENSMUSP00000043537,10090.ENSMUSP00000044368…	Sox9,Ddx3x,Rab25,Clip3,Nfkbia,Twf1,Clic5,Ehd3,Atp1b1,Lin7c,P2ry1,Vamp3,Gas6,Tmem30a,Sft2d2,Pygo1,Nxt2,Mex3b,Ramp1,Itga4,Chml,Grik2,Dlg2,Selt,Ildr2,Apobec1,Apoe
GO:0034374	low-density lipoprotein particle remodeling	2	9	1.39	0.0346	10090.ENSMUSP00000024706,10090.ENSMUSP00000133302	Pla2g7,Apoe
GO:0060406	positive regulation of penile erection	2	9	1.39	0.0346	10090.ENSMUSP00000029331,10090.ENSMUSP00000126057	P2ry1,Ednrb
GO:0060426	lung vasculature development	2	9	1.39	0.0346	10090.ENSMUSP00000067066,10090.ENSMUSP00000115883	Lif,Vegfa
GO:0061549	sympathetic ganglion development	2	9	1.39	0.0346	10090.ENSMUSP00000020243,10090.ENSMUSP00000115325	Ascl1,Fzd3
GO:1903589	positive regulation of blood vessel endothelial cell proliferation involved in sprouting angiogenesis	2	9	1.39	0.0346	10090.ENSMUSP00000038613,10090.ENSMUSP00000115883	Jcad,Vegfa
GO:0048754	branching morphogenesis of an epithelial tube	6	163	0.61	0.0347	10090.ENSMUSP00000000579,10090.ENSMUSP00000022709,10090.ENSMUSP00000031653,10090.ENSMUSP00000087119,10090.ENSMUSP00000096755,10090.ENSMUSP00000115883	Sox9,Spry2,Flt1,Mmp14,Sox2,Vegfa
GO:0001666	response to hypoxia	8	278	0.5	0.0354	10090.ENSMUSP00000003115,10090.ENSMUSP00000007012,10090.ENSMUSP00000027863,10090.ENSMUSP00000031653,10090.ENSMUSP00000087119,10090.ENSMUSP00000100013,10090.ENSMUSP00000115883,10090.ENSMUSP00000140890	Cdkn1b,Sod2,Atp1b1,Flt1,Mmp14,Sox4,Vegfa,Adm
GO:0009612	response to mechanical stimulus	7	219	0.55	0.0354	10090.ENSMUSP00000000579,10090.ENSMUSP00000020692,10090.ENSMUSP00000021413,10090.ENSMUSP00000029331,10090.ENSMUSP00000031866,10090.ENSMUSP00000087119,10090.ENSMUSP00000096755	Sox9,Btg2,Nfkbia,P2ry1,Mtpn,Mmp14,Sox2
GO:0097746	regulation of blood vessel diameter	6	165	0.61	0.0362	10090.ENSMUSP00000007012,10090.ENSMUSP00000029331,10090.ENSMUSP00000061754,10090.ENSMUSP00000126057,10090.ENSMUSP00000133302,10090.ENSMUSP00000140890	Sod2,P2ry1,F2r,Ednrb,Apoe,Adm
GO:0048771	tissue remodeling	5	115	0.68	0.0366	10090.ENSMUSP00000061754,10090.ENSMUSP00000067066,10090.ENSMUSP00000087119,10090.ENSMUSP00000099718,10090.ENSMUSP00000115883	F2r,Lif,Mmp14,Itga4,Vegfa
GO:0042311	vasodilation	3	35	0.98	0.0379	10090.ENSMUSP00000007012,10090.ENSMUSP00000126057,10090.ENSMUSP00000133302	Sod2,Ednrb,Apoe
GO:0002065	columnar/cuboidal epithelial cell differentiation	5	117	0.68	0.0386	10090.ENSMUSP00000020243,10090.ENSMUSP00000023829,10090.ENSMUSP00000024755,10090.ENSMUSP00000078070,10090.ENSMUSP00000100013	Ascl1,Cdkn1a,Clic5,Sox11,Sox4
GO:0016043	cellular component organization	57	4560	0.14	0.039	10090.ENSMUSP00000000058,10090.ENSMUSP00000000579,10090.ENSMUSP00000000804,10090.ENSMUSP00000007012,10090.ENSMUSP00000008745,10090.ENSMUSP00000015278,10090.ENSMUSP00000017153,10090.ENSMUSP00000020252,10090.ENSMUSP00000020692,10090.ENSMUSP00000022709,10090.ENSMUSP00000023087,10090.ENSMUSP00000024698,10090.ENSMUSP00000024706,10090.ENSMUSP00000024755,10090.ENSMUSP00000024860,10090.ENSMUSP00000025399…	Cav2,Sox9,Ddx3x,Sod2,Rab25,Aldh1a3,Sdc4,Sycp3,Btg2,Spry2,Twf1,Tnfrsf12a,Pla2g7,Clic5,Ehd3,Pmaip1,Coa5,Uhmk1,Trp53inp1,Vamp3,Tmem106b,Mtpn,Gas6,Tmem30a,Lrfn3,Apex1,Pygo1,Vcpip1,F2r,Nucks1,Gas1,Plec,Arpc5,Aqp4,Glul,Elk4,Marcks,Tmod2,Ccdc80,Itga4,Set,Col18a1,Dlg2,Prdm8,Cntn4,Vma21,Fzd3,Vegfa,Pfkp,Ctnna2,Trove2,Bscl2,Slitrk2,Apoe,Hist4h4,Purb,Adm
GO:0001708	cell fate specification	4	73	0.78	0.0393	10090.ENSMUSP00000000579,10090.ENSMUSP00000020243,10090.ENSMUSP00000096755,10090.ENSMUSP00000136147	Sox9,Ascl1,Sox2,Pou3f2
GO:0003211	cardiac ventricle formation	2	10	1.35	0.0393	10090.ENSMUSP00000078070,10090.ENSMUSP00000100013	Sox11,Sox4
GO:0006977	DNA damage response, signal transduction by p53 class mediator resulting in cell cycle arrest	2	10	1.35	0.0393	10090.ENSMUSP00000023829,10090.ENSMUSP00000100013	Cdkn1a,Sox4
GO:0014029	neural crest formation	2	10	1.35	0.0393	10090.ENSMUSP00000000579,10090.ENSMUSP00000032107	Sox9,Kbtbd8
GO:0019934	cGMP-mediated signaling	2	10	1.35	0.0393	10090.ENSMUSP00000126057,10090.ENSMUSP00000133302	Ednrb,Apoe
GO:0030007	cellular potassium ion homeostasis	2	10	1.35	0.0393	10090.ENSMUSP00000027863,10090.ENSMUSP00000047353	Atp1b1,Atp1b2
GO:0061088	regulation of sequestering of zinc ion	2	10	1.35	0.0393	10090.ENSMUSP00000005952,10090.ENSMUSP00000042410	Slc30a4,Slc30a1
GO:0071333	cellular response to glucose stimulus	4	73	0.78	0.0393	10090.ENSMUSP00000033828,10090.ENSMUSP00000078088,10090.ENSMUSP00000100013,10090.ENSMUSP00000103557	Gas6,Aqp4,Sox4,Selt
GO:0090209	negative regulation of triglyceride metabolic process	2	10	1.35	0.0393	10090.ENSMUSP00000108205,10090.ENSMUSP00000133302	Apobec1,Apoe
GO:0097084	vascular smooth muscle cell development	2	10	1.35	0.0393	10090.ENSMUSP00000115883,10090.ENSMUSP00000140890	Vegfa,Adm
GO:0097755	positive regulation of blood vessel diameter	4	73	0.78	0.0393	10090.ENSMUSP00000007012,10090.ENSMUSP00000126057,10090.ENSMUSP00000133302,10090.ENSMUSP00000140890	Sod2,Ednrb,Apoe,Adm
GO:1905332	positive regulation of morphogenesis of an epithelium	3	36	0.97	0.0393	10090.ENSMUSP00000000579,10090.ENSMUSP00000067066,10090.ENSMUSP00000115883	Sox9,Lif,Vegfa
GO:0022402	cell cycle process	14	703	0.34	0.0406	10090.ENSMUSP00000003115,10090.ENSMUSP00000020252,10090.ENSMUSP00000020576,10090.ENSMUSP00000022709,10090.ENSMUSP00000023829,10090.ENSMUSP00000027979,10090.ENSMUSP00000029865,10090.ENSMUSP00000033388,10090.ENSMUSP00000064555,10090.ENSMUSP00000074201,10090.ENSMUSP00000091495,10090.ENSMUSP00000096755,10090.ENSMUSP00000100013,10090.ENSMUSP00000105709	Cdkn1b,Sycp3,Ccng1,Spry2,Cdkn1a,Uhmk1,Trp53inp1,Oraov1,Gas1,Brinp3,Ccnd1,Sox2,Sox4,Calm1
GO:0006898	receptor-mediated endocytosis	6	173	0.58	0.0422	10090.ENSMUSP00000000058,10090.ENSMUSP00000026565,10090.ENSMUSP00000095253,10090.ENSMUSP00000099718,10090.ENSMUSP00000133302,10090.ENSMUSP00000140890	Cav2,Ifitm3,Ramp1,Itga4,Apoe,Adm
GO:0008277	regulation of G protein-coupled receptor signaling pathway	5	121	0.66	0.0422	10090.ENSMUSP00000000058,10090.ENSMUSP00000091463,10090.ENSMUSP00000095253,10090.ENSMUSP00000096152,10090.ENSMUSP00000140890	Cav2,Fzd2,Ramp1,Tmod2,Adm
GO:0001890	placenta development	6	175	0.58	0.0437	10090.ENSMUSP00000001326,10090.ENSMUSP00000003115,10090.ENSMUSP00000059129,10090.ENSMUSP00000067066,10090.ENSMUSP00000099718,10090.ENSMUSP00000140890	Sp1,Cdkn1b,Socs3,Lif,Itga4,Adm
GO:0002053	positive regulation of mesenchymal cell proliferation	3	38	0.94	0.0437	10090.ENSMUSP00000000579,10090.ENSMUSP00000064555,10090.ENSMUSP00000115883	Sox9,Gas1,Vegfa
GO:0050767	regulation of neurogenesis	16	864	0.31	0.0437	10090.ENSMUSP00000000579,10090.ENSMUSP00000020243,10090.ENSMUSP00000024698,10090.ENSMUSP00000031556,10090.ENSMUSP00000034878,10090.ENSMUSP00000067066,10090.ENSMUSP00000074201,10090.ENSMUSP00000078070,10090.ENSMUSP00000096755,10090.ENSMUSP00000103245,10090.ENSMUSP00000108886,10090.ENSMUSP00000115325,10090.ENSMUSP00000115883,10090.ENSMUSP00000126057,10090.ENSMUSP00000133302,10090.ENSMUSP00000136147	Sox9,Ascl1,Tnfrsf12a,Tmem106b,Tmem30a,Lif,Brinp3,Sox11,Sox2,Klf4,Cntn4,Fzd3,Vegfa,Ednrb,Apoe,Pou3f2
GO:0009416	response to light stimulus	8	294	0.48	0.0442	10090.ENSMUSP00000023829,10090.ENSMUSP00000025399,10090.ENSMUSP00000029865,10090.ENSMUSP00000032194,10090.ENSMUSP00000079395,10090.ENSMUSP00000091495,10090.ENSMUSP00000125623,10090.ENSMUSP00000136944	Cdkn1a,Pmaip1,Trp53inp1,Bhlhe40,Deaf1,Ccnd1,Trove2,Hmgcs1
GO:0046883	regulation of hormone secretion	8	294	0.48	0.0442	10090.ENSMUSP00000020702,10090.ENSMUSP00000029331,10090.ENSMUSP00000044918,10090.ENSMUSP00000067066,10090.ENSMUSP00000078070,10090.ENSMUSP00000083375,10090.ENSMUSP00000100013,10090.ENSMUSP00000103557	Igfbp3,P2ry1,Inhbb,Lif,Sox11,Glul,Sox4,Selt
GO:0030307	positive regulation of cell growth	6	176	0.58	0.0443	10090.ENSMUSP00000000804,10090.ENSMUSP00000024698,10090.ENSMUSP00000031866,10090.ENSMUSP00000087119,10090.ENSMUSP00000115883,10090.ENSMUSP00000133302	Ddx3x,Tnfrsf12a,Mtpn,Mmp14,Vegfa,Apoe
GO:0045936	negative regulation of phosphate metabolic process	12	567	0.37	0.0448	10090.ENSMUSP00000003115,10090.ENSMUSP00000020702,10090.ENSMUSP00000022709,10090.ENSMUSP00000023829,10090.ENSMUSP00000057062,10090.ENSMUSP00000059129,10090.ENSMUSP00000066031,10090.ENSMUSP00000067066,10090.ENSMUSP00000102814,10090.ENSMUSP00000103245,10090.ENSMUSP00000103905,10090.ENSMUSP00000133302	Cdkn1b,Igfbp3,Spry2,Cdkn1a,Ppp1r15b,Socs3,Socs4,Lif,Dlg2,Klf4,Mecom,Apoe
GO:0071236	cellular response to antibiotic	5	124	0.65	0.0448	10090.ENSMUSP00000003115,10090.ENSMUSP00000007012,10090.ENSMUSP00000029865,10090.ENSMUSP00000042602,10090.ENSMUSP00000103245	Cdkn1b,Sod2,Trp53inp1,Apex1,Klf4
GO:0030162	regulation of proteolysis	14	716	0.34	0.045	10090.ENSMUSP00000000804,10090.ENSMUSP00000025399,10090.ENSMUSP00000029771,10090.ENSMUSP00000033828,10090.ENSMUSP00000061754,10090.ENSMUSP00000064555,10090.ENSMUSP00000066031,10090.ENSMUSP00000087119,10090.ENSMUSP00000096755,10090.ENSMUSP00000103245,10090.ENSMUSP00000112277,10090.ENSMUSP00000113370,10090.ENSMUSP00000115883,10090.ENSMUSP00000133302	Ddx3x,Pmaip1,F3,Gas6,F2r,Gas1,Socs4,Mmp14,Sox2,Klf4,Renbp,Furin,Vegfa,Apoe
GO:0031329	regulation of cellular catabolic process	13	641	0.35	0.045	10090.ENSMUSP00000020692,10090.ENSMUSP00000020702,10090.ENSMUSP00000029865,10090.ENSMUSP00000036039,10090.ENSMUSP00000042602,10090.ENSMUSP00000050820,10090.ENSMUSP00000057962,10090.ENSMUSP00000066031,10090.ENSMUSP00000080221,10090.ENSMUSP00000108205,10090.ENSMUSP00000113370,10090.ENSMUSP00000115883,10090.ENSMUSP00000133302	Btg2,Igfbp3,Trp53inp1,Tob1,Apex1,Zfp36l2,Mex3d,Socs4,Scoc,Apobec1,Furin,Vegfa,Apoe
GO:0035556	intracellular signal transduction	21	1274	0.26	0.045	10090.ENSMUSP00000000579,10090.ENSMUSP00000000804,10090.ENSMUSP00000007012,10090.ENSMUSP00000021413,10090.ENSMUSP00000023829,10090.ENSMUSP00000025399,10090.ENSMUSP00000027863,10090.ENSMUSP00000033828,10090.ENSMUSP00000038841,10090.ENSMUSP00000050820,10090.ENSMUSP00000059129,10090.ENSMUSP00000066031,10090.ENSMUSP00000067066,10090.ENSMUSP00000074471,10090.ENSMUSP00000078070,10090.ENSMUSP00000095253…	Sox9,Ddx3x,Sod2,Nfkbia,Cdkn1a,Pmaip1,Atp1b1,Gas6,Rap2b,Zfp36l2,Socs3,Socs4,Lif,Irak4,Sox11,Ramp1,Sox4,Chml,Ednrb,Apoe,Adm
GO:0014003	oligodendrocyte development	3	39	0.93	0.0453	10090.ENSMUSP00000020243,10090.ENSMUSP00000078070,10090.ENSMUSP00000108583	Ascl1,Sox11,Prdm8
GO:0048663	neuron fate commitment	4	78	0.75	0.0453	10090.ENSMUSP00000020243,10090.ENSMUSP00000061408,10090.ENSMUSP00000096755,10090.ENSMUSP00000136147	Ascl1,Olig1,Sox2,Pou3f2
GO:0090049	regulation of cell migration involved in sprouting angiogenesis	3	39	0.93	0.0453	10090.ENSMUSP00000038613,10090.ENSMUSP00000103245,10090.ENSMUSP00000115883	Jcad,Klf4,Vegfa
GO:1903672	positive regulation of sprouting angiogenesis	3	39	0.93	0.0453	10090.ENSMUSP00000038613,10090.ENSMUSP00000103245,10090.ENSMUSP00000115883	Jcad,Klf4,Vegfa
GO:0045666	positive regulation of neuron differentiation	10	429	0.41	0.0454	10090.ENSMUSP00000020243,10090.ENSMUSP00000024698,10090.ENSMUSP00000031556,10090.ENSMUSP00000034878,10090.ENSMUSP00000067066,10090.ENSMUSP00000074201,10090.ENSMUSP00000078070,10090.ENSMUSP00000096755,10090.ENSMUSP00000115883,10090.ENSMUSP00000133302	Ascl1,Tnfrsf12a,Tmem106b,Tmem30a,Lif,Brinp3,Sox11,Sox2,Vegfa,Apoe
GO:0043410	positive regulation of MAPK cascade	11	500	0.39	0.0462	10090.ENSMUSP00000000058,10090.ENSMUSP00000020702,10090.ENSMUSP00000022709,10090.ENSMUSP00000029331,10090.ENSMUSP00000031653,10090.ENSMUSP00000033828,10090.ENSMUSP00000038613,10090.ENSMUSP00000061754,10090.ENSMUSP00000067066,10090.ENSMUSP00000096755,10090.ENSMUSP00000115883	Cav2,Igfbp3,Spry2,P2ry1,Flt1,Gas6,Jcad,F2r,Lif,Sox2,Vegfa
GO:0019058	viral life cycle	4	79	0.75	0.0468	10090.ENSMUSP00000000058,10090.ENSMUSP00000033828,10090.ENSMUSP00000113370,10090.ENSMUSP00000133302	Cav2,Gas6,Furin,Apoe
GO:2000241	regulation of reproductive process	6	180	0.57	0.0473	10090.ENSMUSP00000000579,10090.ENSMUSP00000003115,10090.ENSMUSP00000029331,10090.ENSMUSP00000044918,10090.ENSMUSP00000067066,10090.ENSMUSP00000126057	Sox9,Cdkn1b,P2ry1,Inhbb,Lif,Ednrb
GO:0003093	regulation of glomerular filtration	2	12	1.27	0.0475	10090.ENSMUSP00000033828,10090.ENSMUSP00000061754	Gas6,F2r
GO:0014009	glial cell proliferation	2	12	1.27	0.0475	10090.ENSMUSP00000078070,10090.ENSMUSP00000100013	Sox11,Sox4
GO:0060213	positive regulation of nuclear-transcribed mRNA poly(A) tail shortening	2	12	1.27	0.0475	10090.ENSMUSP00000020692,10090.ENSMUSP00000036039	Btg2,Tob1
GO:0071840	cellular component organization or biogenesis	58	4730	0.13	0.0475	10090.ENSMUSP00000000058,10090.ENSMUSP00000000579,10090.ENSMUSP00000000804,10090.ENSMUSP00000007012,10090.ENSMUSP00000008745,10090.ENSMUSP00000014065,10090.ENSMUSP00000015278,10090.ENSMUSP00000017153,10090.ENSMUSP00000020252,10090.ENSMUSP00000020692,10090.ENSMUSP00000022709,10090.ENSMUSP00000023087,10090.ENSMUSP00000024698,10090.ENSMUSP00000024706,10090.ENSMUSP00000024755,10090.ENSMUSP00000024860…	Cav2,Sox9,Ddx3x,Sod2,Rab25,Clip3,Aldh1a3,Sdc4,Sycp3,Btg2,Spry2,Twf1,Tnfrsf12a,Pla2g7,Clic5,Ehd3,Pmaip1,Coa5,Uhmk1,Trp53inp1,Vamp3,Tmem106b,Mtpn,Gas6,Tmem30a,Lrfn3,Apex1,Pygo1,Vcpip1,F2r,Nucks1,Gas1,Plec,Arpc5,Aqp4,Glul,Elk4,Marcks,Tmod2,Ccdc80,Itga4,Set,Col18a1,Dlg2,Prdm8,Cntn4,Vma21,Fzd3,Vegfa,Pfkp,Ctnna2,Trove2,Bscl2,Slitrk2,Apoe,Hist4h4,Purb,Adm
GO:0080111	DNA demethylation	2	12	1.27	0.0475	10090.ENSMUSP00000042602,10090.ENSMUSP00000108205	Apex1,Apobec1
GO:1904994	regulation of leukocyte adhesion to vascular endothelial cell	2	12	1.27	0.0475	10090.ENSMUSP00000099718,10090.ENSMUSP00000103245	Itga4,Klf4
GO:1990830	cellular response to leukemia inhibitory factor	5	127	0.64	0.0475	10090.ENSMUSP00000020252,10090.ENSMUSP00000022709,10090.ENSMUSP00000059129,10090.ENSMUSP00000103245,10090.ENSMUSP00000117030	Sycp3,Spry2,Socs3,Klf4,Pfkp
GO:0008593	regulation of Notch signaling pathway	4	80	0.74	0.0476	10090.ENSMUSP00000020243,10090.ENSMUSP00000021413,10090.ENSMUSP00000087119,10090.ENSMUSP00000096755	Ascl1,Nfkbia,Mmp14,Sox2
GO:0071900	regulation of protein serine/threonine kinase activity	10	435	0.41	0.0481	10090.ENSMUSP00000000356,10090.ENSMUSP00000000804,10090.ENSMUSP00000003115,10090.ENSMUSP00000022709,10090.ENSMUSP00000023829,10090.ENSMUSP00000031653,10090.ENSMUSP00000061754,10090.ENSMUSP00000091495,10090.ENSMUSP00000115883,10090.ENSMUSP00000133302	Dazap2,Ddx3x,Cdkn1b,Spry2,Cdkn1a,Flt1,F2r,Ccnd1,Vegfa,Apoe
GO:0051345	positive regulation of hydrolase activity	13	652	0.34	0.0486	10090.ENSMUSP00000000058,10090.ENSMUSP00000000804,10090.ENSMUSP00000024840,10090.ENSMUSP00000025399,10090.ENSMUSP00000027863,10090.ENSMUSP00000029771,10090.ENSMUSP00000031653,10090.ENSMUSP00000047353,10090.ENSMUSP00000061754,10090.ENSMUSP00000082168,10090.ENSMUSP00000087119,10090.ENSMUSP00000100600,10090.ENSMUSP00000115883	Cav2,Ddx3x,Arhgap28,Pmaip1,Atp1b1,F3,Flt1,Atp1b2,F2r,Mex3b,Mmp14,Chml,Vegfa
GO:0001937	negative regulation of endothelial cell proliferation	3	41	0.91	0.0491	10090.ENSMUSP00000000058,10090.ENSMUSP00000031653,10090.ENSMUSP00000133302	Cav2,Flt1,Apoe
GO:0045598	regulation of fat cell differentiation	5	129	0.63	0.0491	10090.ENSMUSP00000007012,10090.ENSMUSP00000050820,10090.ENSMUSP00000089463,10090.ENSMUSP00000103905,10090.ENSMUSP00000115883	Sod2,Zfp36l2,Mex3c,Mecom,Vegfa
GO:0098801	regulation of renal system process	3	41	0.91	0.0491	10090.ENSMUSP00000033828,10090.ENSMUSP00000061754,10090.ENSMUSP00000126057	Gas6,F2r,Ednrb
GO:1904031	positive regulation of cyclin-dependent protein kinase activity	3	41	0.91	0.0491	10090.ENSMUSP00000003115,10090.ENSMUSP00000023829,10090.ENSMUSP00000091495	Cdkn1b,Cdkn1a,Ccnd1
GO:2000243	positive regulation of reproductive process	4	81	0.74	0.0491	10090.ENSMUSP00000000579,10090.ENSMUSP00000029331,10090.ENSMUSP00000044918,10090.ENSMUSP00000126057	Sox9,P2ry1,Inhbb,Ednrb
GO:0042060	wound healing	8	304	0.46	0.0493	10090.ENSMUSP00000017153,10090.ENSMUSP00000024757,10090.ENSMUSP00000029331,10090.ENSMUSP00000029771,10090.ENSMUSP00000031866,10090.ENSMUSP00000033828,10090.ENSMUSP00000038841,10090.ENSMUSP00000061754	Sdc4,Enpp4,P2ry1,F3,Mtpn,Gas6,Rap2b,F2r
GO:0044249	cellular biosynthetic process	46	3571	0.15	0.05	10090.ENSMUSP00000000579,10090.ENSMUSP00000000804,10090.ENSMUSP00000001326,10090.ENSMUSP00000007012,10090.ENSMUSP00000014065,10090.ENSMUSP00000015278,10090.ENSMUSP00000018990,10090.ENSMUSP00000020243,10090.ENSMUSP00000020252,10090.ENSMUSP00000020692,10090.ENSMUSP00000026221,10090.ENSMUSP00000029865,10090.ENSMUSP00000031646,10090.ENSMUSP00000032194,10090.ENSMUSP00000036936,10090.ENSMUSP00000042602…	Sox9,Ddx3x,Sp1,Sod2,Clip3,Aldh1a3,Pank3,Ascl1,Sycp3,Btg2,Scd2,Trp53inp1,Rasl11a,Bhlhe40,Scd1,Apex1,Zbtb7a,Tmem18,Olig1,Nucks1,Cggbp1,Sox11,Zfp422,Deaf1,Impad1,Glul,Elk4,Ccnd1,Zbtb18,Sox2,Sox4,Dlg2,Klf4,Mecom,Apobec1,Prdm8,Rlim,Furin,Pfkp,Zfp219,Phlda1,Apoe,Pou3f2,Hist4h4,Hmgcs1,Purb
