# Supplementary material for: Post-transcriptional control of a stemness signature by RNA-binding protein MEX3A regulates murine adult neurogenesis
Source: Nat Commun. 2023 Jan 23;14:373. doi: 10.1038/s41467-023-36054-6 (PMC9871011; doi:10.1038/s41467-023-36054-6)
Supplement: Supplementary file 6 — Source Data [file 41467_2023_36054_MOESM6_ESM.xlsx]

## Sheet: Fig. 2g
Figure 2g: EGFR fluorescence intensity in pNSC
	Tomato- pNSC	Tomato+ NSC	Sex
Mouse 1	663	708	Male
Mouse 2	546	950	Male
Mouse 3	541	718	Female
Mouse 4	695	717	Male
Mouse 5	681	1237	Female
Mouse 6	620	689	Female
Mouse 7	585	689	Male

## Sheet: Fig. 3h
Figure 3h: Aqp4 expression in Mex3aKI/KI NSC cultures
left: mRNA normalized expression
	Mex3a+/+	Sex	Mex3aKI/KI	Sex
Culture 1	1.218	Female	1.783	Male
Culture 2	0.95	Male	1.719	Female
Culture 3	0.864	Female	1.392	Female
right: FACS fluorescence intensity
	Mex3a+/+	Sex	Mex3aKI/KI	Sex
Culture 1	1518	Male	1526	Male
Culture 2	1297	Female	1358	Female
Culture 3	1407	Male	1627	Female
Culture 4	1134	Female	1767	Female
Culture 5	1188	Female	1526	Male

## Sheet: Fig. 3i
Figure 3h: Sdc4 expression in Mex3aKI/KI NSC cultures
left: mRNA normalized expression
	Mex3a+/+	Sex	Mex3aKI/KI	Sex
Culture 1	0.843	Male	1.035	Male
Culture 2	0.899	Female	1.012	Male
Culture 3	1.105	Male	1.105	Female
Culture 4	1.041	Male	1.095	Female
Culture 5	1.146	Female	1.1	Male
right: FACS fluorescence intensity
	Mex3a+/+	Sex	Mex3aKI/KI	Sex
Culture 1	1069	Male	577	Male
Culture 2	879	Male	763	Male
Culture 3	917	Female	883	Female
Culture 4	1114	Female	694	Female
Culture 5	1207	Male

## Sheet: Fig. 4a
Figure 4a: Percentage of Ki67+ cells in the SEZ
	Mex3a+/+	Sex	Mex3aKI/KI	Sex
Mouse 1	19.5	Female	26.4	Male
Mouse 2	20.2	Female	26.8	Female
Mouse 3	17.1	Male	23.3	Male
Mouse 4	19.2	Male

## Sheet: Fig. 4b
Figure 4a: Percentage of EdU-1h+ cells in the SEZ
	Mex3a+/+	Sex	Mex3aKI/KI	Sex
Mouse 1	8.6	Female	10.8	Male
Mouse 2	6.9	Female	9.3	Female
Mouse 3	7	Male	9.5	Male
Mouse 4	6.9	Male

## Sheet: Fig. 4c
Figure 4c: Percentage of spheres originated from sorted pNSC and aNSC
pNSC	Mex3a+/+	Sex	Mex3aKI/KI	Sex
Mouse 1	1.571	Male	2.571	Female
Mouse 2	1.286	Female	2.571	Female
Mouse 3	1.714	Female	4.286	Male
aNSC	Mex3a+/+	Sex	Mex3aKI/KI	Sex
Mouse 1	11.1	Male	14	Female
Mouse 2	14.7	Female	15.1	Female
Mouse 3	12.4	Female	12.1	Male

## Sheet: Fig. 4d
Figure 4d: Percentage of DFFDAhigh cells
	Mex3a+/+	Sex	Mex3aKI/KI	Sex
Culture 1	6.86	Male	2.94	Male
Culture 2	4.21	Male	5.45	Female
Culture 3	9.4	Male	4.98	Female
Culture 4	6.84	Female	2.46	Male
Culture 5	5.94	Female	1.55	Male

## Sheet: Fig. 4e
Figure 4e: Neurosphere formation in Mex3aKI/KI cultures (log2 fold-change vs wild-type)
	Passage 1	Passage 2	Passage 3	Passage 4	Passage 5	Passage 6	Sex
Culture 1	0.306	0.298	0.454	0.284	0.169	-0.125	Male
Culture 2	0.289	0.231	0.284	0.179	0.073	-0.194	Female
Culture 3	0.235	0.247	0.367	0.162	0.007	-0.32	Female
Culture 4	0.2	0.187	0.196	0.165	0.267	-0.202	Male
Culture 5	0.105	0.183	0.336	0.207	-0.014	-0.135	Male

## Sheet: Fig. 4f
Figure 4f: Double tracer analysis in NSC cultures
left: DFFDA mean intensity in DDAOpos cells
	Mex3a+/+	Sex	Mex3aKI/KI	Sex
Culture 1	3512	Male	2676	Male
Culture 2	3018	Male	3107	Female
Culture 3	4442	Male	2822	Female
Culture 4	3254	Female	2269	Male
Culture 5	3446	Female	1953	Male
right: percentage of DDAOneg/DFFDAhigh cells
	Mex3a+/+	Sex	Mex3aKI/KI	Sex
Culture 1	2.88	Male	1.2	Male
Culture 2	2.08	Male	2.05	Female
Culture 3	5.05	Male	1.96	Female
Culture 4	2.45	Female	0.89	Male
Culture 5	2.87	Female	0.51	Male

## Sheet: Fig. 4g
Figure 4g: Percentage of NSC populations in the adult SEZ
left: 3-months-old mice
	qNSC		pNSC		aNSC		Sex
	Mex3a+/+	Mex3aKI/KI	Mex3a+/+	Mex3aKI/KI	Mex3a+/+	Mex3aKI/KI	Mex3a+/+	Mex3aKI/KI
Mouse 1	1.53	3.51	0.63	0.87	1.72	2.83	Male	Female
Mouse 2	2.99	4.73	0.84	0.77	1.93	2.7	Male	Male
Mouse 3	5.49	7.29	1.26	0.74	2.18	2.91	Female	Female
Mouse 4	6.7	3.56	1.46	0.91	1.93	2.91	Male	Male
Mouse 5	5	3.04	1.29	0.68	1.64	2.23	Male	Female
Mouse 6	4.29	3.66	1.09	1.84	1.73	2.75	Female	Male
Mouse 7	3.41	8.63	0.91	2.2	2.3	3.53	Female	Female
right: 9-months-old mice
	qNSC		pNSC		aNSC		Sex
	Mex3a+/+	Mex3aKI/KI	Mex3a+/+	Mex3aKI/KI	Mex3a+/+	Mex3aKI/KI	Mex3a+/+	Mex3aKI/KI
Mouse 1	4.62	4.33	1.82	2.19	1.64	1.42	Female	Female
Mouse 2	6.54	2.67	2.75	2.64	1.14	1.47	Male	Male
Mouse 3	5.3	3.34	2.27	1.98	1.09	1.27	Male	Female
Mouse 4		3.7		1.4		1.35		Male

[truncated: 17 more sheets: Fig. 5e, Fig. 5f, Fig. 5g, Fig. 5h, Fig. 6b, Fig. 6c, Fig. 6d, Fig. 6e, Fig. 6f, Supplementary Fig. 1b, Supplementary Fig. 5a, Supplementary Fig. 5b, Supplementary Fig. 5c, Supplementary Fig. 5d, Supplementary Fig. 5e, Supplementary Fig. 6a, Uncropped blots]
